# Supplementary material for: N-(1-Acetyl-5-benzoyl-1,4,5,6-tetra­hydro­pyrrolo­[3,4-c]pyrazol-3-yl)benzamide
Source: Acta Crystallogr Sect E Struct Rep Online. 2012 May 12;68(Pt 6):o1677. doi: 10.1107/S1600536812019708 (PMC3379273; doi:10.1107/S1600536812019708)
Supplement: Supplementary file 1 [file e-68-o1677-sup1.cif]

##############################################################################
#                                                                            #
# This CIF contains the data in a paper accepted for publication in          #
# Acta Crystallographica Section E. It conforms to the requirements of       #
# Notes for Authors for Acta Crystallographica Section E, and has been       #
# peer reviewed under the auspices of the IUCr Commission on Journals.       #
#                                                                            #
# Full details of the Crystallographic Information File format               #
# are given in the paper "The Crystallographic Information File (CIF):       #
# a New Standard Archive File for Crystallography" by S. R. Hall, F. H.      #
# Allen and I. D. Brown [Acta Cryst. (1991), A47, 655-685].                  #
#                                                                            #
# The current version of the core CIF dictionary is obtainable from          #
# ftp://ftp.iucr.org/pub/cif_core.dic.                                       #
#                                                                            #
# Software is freely available for graphical display of the structure(s)     #
# in this CIF. For information consult the CIF software page                 #
# http://www.iucr.org/resources/cif/software.                                #
#                                                                            #
# This file may be used for bona fide research purposes within the           #
# scientific community so long as proper attribution is given to the journal # 
# article from which it was obtained.                                        #
#                                                                            #
##############################################################################
data_I
_audit_creation_method     SHELXL-97
_chemical_name_systematic
;
<i>N</i>-(1-Acetyl-5-benzoyl-1,4,5,6-tetrahydropyrrolo[3,4-<i>c</i>]pyrazol-3-
yl)benzamide
;
_chemical_name_common     ?
_chemical_formula_moiety     'C21 H18 N4 O3'
_chemical_formula_sum     'C21 H18 N4 O3'
_chemical_formula_iupac     'C21 H18 N4 O3'
_chemical_formula_weight     374.39
_chemical_melting_point     ?
_symmetry_cell_setting     monoclinic
_symmetry_space_group_name_H-M     'P 21/c'
_symmetry_space_group_name_Hall     '-P 2ybc'
loop_
    _symmetry_equiv_pos_as_xyz
    'x, y, z'
    '-x, y+1/2, -z+1/2'
    '-x, -y, -z'
    'x, -y-1/2, z-1/2'
_cell_length_a     5.32163(11)
_cell_length_b     21.1878(5)
_cell_length_c     16.4585(3)
_cell_angle_alpha     90.00
_cell_angle_beta     96.9378(17)
_cell_angle_gamma     90.00
_cell_volume     1842.16(7)
_cell_formula_units_Z     4
_cell_measurement_reflns_used     5825
_cell_measurement_theta_min     3.4132
_cell_measurement_theta_max     66.7604
_cell_measurement_temperature     293(2)
_exptl_crystal_description     Block
_exptl_crystal_colour     colorless
_exptl_crystal_size_max     0.25
_exptl_crystal_size_mid     0.22
_exptl_crystal_size_min     0.18
_exptl_crystal_density_diffrn     1.350
_exptl_crystal_density_meas     ?
_exptl_crystal_density_method     'not measured'
_exptl_crystal_F_000     784
_exptl_absorpt_coefficient_mu     0.761
_exptl_absorpt_correction_type     multi-scan
_exptl_absorpt_process_details
;
(<i>CrysAlis PRO</i>; Agilent, 2011)
;
_exptl_absorpt_correction_T_min     0.81916
_exptl_absorpt_correction_T_max     1.00000
_exptl_special_details
;
;
_diffrn_ambient_temperature     293(2)
_diffrn_radiation_type     CuK\a
_diffrn_radiation_wavelength     1.54184
_diffrn_radiation_source     'Enhance Ultra (Cu) X-ray Source'
_diffrn_radiation_monochromator     'mirror'
_diffrn_measurement_device_type
                                'Oxford Diffraction Xcalibur Atlas Gemini ultra'
_diffrn_measurement_method     '\w scans'
_diffrn_detector_area_resol_mean     10.4713
_diffrn_reflns_number     10256
_diffrn_reflns_av_R_equivalents     0.0181
_diffrn_reflns_av_sigmaI/netI     0.0138
_diffrn_reflns_theta_min     3.42
_diffrn_reflns_theta_max     66.87
_diffrn_reflns_theta_full     66.87
_diffrn_measured_fraction_theta_max     0.998
_diffrn_measured_fraction_theta_full     0.998
_diffrn_reflns_limit_h_min     -6
_diffrn_reflns_limit_h_max     5
_diffrn_reflns_limit_k_min     -25
_diffrn_reflns_limit_k_max     23
_diffrn_reflns_limit_l_min     -19
_diffrn_reflns_limit_l_max     18
_diffrn_standards_number     0
_diffrn_standards_interval_count     .
_diffrn_standards_interval_time     .
_diffrn_standards_decay_%     ?
_refine_special_details
;
Refinement of <i>F</i>^2^ against ALL reflections. The weighted <i>R</i>-factor
<i>wR</i> and goodness of fit <i>S</i> are based on <i>F</i>^2^, conventional
<i>R</i>-factors <i>R</i> are based on <i>F</i>, with <i>F</i> set to zero for
negative <i>F</i>^2^. The threshold expression of <i>F</i>^2^ >
\s(<i>F</i>^2^) is used only for calculating <i>R</i>-factors(gt) <i>etc</i>.
and is not relevant to the choice of reflections for refinement.
<i>R</i>-factors based on <i>F</i>^2^ are statistically about twice as large
as those based on <i>F</i>, and <i>R</i>- factors based on ALL data will be
even larger.
;
_reflns_number_total     3276
_reflns_number_gt     2856
_reflns_threshold_expression     I>2sigma(I)
_refine_ls_structure_factor_coef     Fsqd
_refine_ls_matrix_type     full
_refine_ls_R_factor_all     0.0584
_refine_ls_R_factor_gt     0.0526
_refine_ls_wR_factor_gt     0.1439
_refine_ls_wR_factor_ref     0.1497
_refine_ls_goodness_of_fit_ref     1.065
_refine_ls_restrained_S_all     1.065
_refine_ls_number_reflns     3276
_refine_ls_number_parameters     254
_refine_ls_number_restraints     0
_refine_ls_hydrogen_treatment     constr
_refine_ls_weighting_scheme     calc
_refine_ls_weighting_details
         'calc w=1/[\s^2^(Fo^2^)+(0.0752P)^2^+0.8604P] where P=(Fo^2^+2Fc^2^)/3'
_atom_sites_solution_hydrogens     geom
_atom_sites_solution_primary     direct
_atom_sites_solution_secondary     difmap
_refine_ls_shift/su_max     0.000
_refine_ls_shift/su_mean     0.000
_refine_diff_density_max     0.624
_refine_diff_density_min     -0.250
_refine_ls_extinction_method     none
_refine_ls_extinction_coef     ?
loop_
    _atom_type_symbol
    _atom_type_description
    _atom_type_scat_dispersion_real
    _atom_type_scat_dispersion_imag
    _atom_type_scat_source
    'C' 'C' 0.0181 0.0091
                         'International Tables Vol C Tables 4.2.6.8 and 6.1.1.4'
    'H' 'H' 0.0000 0.0000
                         'International Tables Vol C Tables 4.2.6.8 and 6.1.1.4'
    'N' 'N' 0.0311 0.0180
                         'International Tables Vol C Tables 4.2.6.8 and 6.1.1.4'
    'O' 'O' 0.0492 0.0322
                         'International Tables Vol C Tables 4.2.6.8 and 6.1.1.4'
_computing_data_collection
;
<i>CrysAlis PRO</i> (Agilent, 2011)
;
_computing_cell_refinement
;
<i>CrysAlis PRO</i> (Agilent, 2011)
;
_computing_data_reduction
;
<i>CrysAlis PRO</i> (Agilent, 2011)
;
_computing_structure_solution     'SHELXS97 (Sheldrick, 2008)'
_computing_structure_refinement     'SHELXL97 (Sheldrick, 2008)'
_computing_molecular_graphics     'SHELXTL (Sheldrick, 2008)'
_computing_publication_material     'SHELXTL (Sheldrick, 2008)'
loop_
    _atom_site_type_symbol
    _atom_site_label
    _atom_site_fract_x
    _atom_site_fract_y
    _atom_site_fract_z
    _atom_site_U_iso_or_equiv
    _atom_site_adp_type
    _atom_site_calc_flag
    _atom_site_refinement_flags
    _atom_site_occupancy
    _atom_site_symmetry_multiplicity
    _atom_site_disorder_assembly
    _atom_site_disorder_group
    O O1 -0.5691(3) 0.31747(7) 0.32789(9) 0.0590(4) Uani d . 1 1 . .
    N N4 0.3203(3) 0.24185(8) 0.66211(9) 0.0422(4) Uani d . 1 1 . .
    H H4 0.3904 0.2161 0.6983 0.051 Uiso calc R 1 1 . .
    N N3 -0.3129(3) 0.29957(8) 0.44421(10) 0.0421(4) Uani d . 1 1 . .
    N N2 0.0354(3) 0.16211(8) 0.61696(10) 0.0481(4) Uani d . 1 1 . .
    N N1 -0.1782(3) 0.15647(8) 0.56051(10) 0.0459(4) Uani d . 1 1 . .
    O O2 0.3492(4) 0.33753(8) 0.60417(11) 0.0722(6) Uani d . 1 1 . .
    C C8 -0.3981(4) 0.33561(9) 0.37999(11) 0.0421(4) Uani d . 1 1 . .
    C C3 0.1126(3) 0.22096(9) 0.60959(10) 0.0380(4) Uani d . 1 1 . .
    C C1 -0.2243(4) 0.21181(9) 0.51951(11) 0.0387(4) Uani d . 1 1 . .
    O O3 -0.5009(4) 0.10010(8) 0.49746(12) 0.0764(6) Uani d . 1 1 . .
    C C2 -0.0472(3) 0.25406(9) 0.54786(10) 0.0370(4) Uani d . 1 1 . .
    C C5 -0.4179(4) 0.23584(9) 0.45428(11) 0.0413(4) Uani d . 1 1 . .
    H H5A -0.4240 0.2111 0.4045 0.050 Uiso calc R 1 1 . .
    H H5B -0.5850 0.2375 0.4721 0.050 Uiso calc R 1 1 . .
    C C4 -0.0927(4) 0.31603(9) 0.50527(12) 0.0449(5) Uani d . 1 1 . .
    H H4A -0.1351 0.3488 0.5425 0.054 Uiso calc R 1 1 . .
    H H4B 0.0522 0.3292 0.4790 0.054 Uiso calc R 1 1 . .
    C C15 0.4185(4) 0.30113(9) 0.65912(12) 0.0446(5) Uani d . 1 1 . .
    C C21 0.8086(4) 0.27803(11) 0.75721(12) 0.0471(5) Uani d . 1 1 . .
    H H21 0.8090 0.2366 0.7384 0.057 Uiso calc R 1 1 . .
    C C16 0.6190(4) 0.31905(9) 0.72611(11) 0.0425(4) Uani d . 1 1 . .
    C C9 -0.2769(4) 0.39859(9) 0.37409(12) 0.0456(5) Uani d . 1 1 . .
    C C17 0.6176(4) 0.38031(11) 0.75652(14) 0.0562(6) Uani d . 1 1 . .
    H H17 0.4912 0.4083 0.7359 0.067 Uiso calc R 1 1 . .
    C C20 0.9981(4) 0.29859(13) 0.81639(14) 0.0600(6) Uani d . 1 1 . .
    H H20 1.1283 0.2713 0.8360 0.072 Uiso calc R 1 1 . .
    C C6 -0.3162(5) 0.10024(11) 0.54676(15) 0.0661(7) Uani d . 1 1 . .
    C C18 0.8033(5) 0.39953(12) 0.81712(16) 0.0663(7) Uani d . 1 1 . .
    H H18 0.7987 0.4401 0.8384 0.080 Uiso calc R 1 1 . .
    C C19 0.9951(4) 0.35908(14) 0.84631(15) 0.0658(7) Uani d . 1 1 . .
    H H19 1.1225 0.3726 0.8862 0.079 Uiso calc R 1 1 . .
    C C12 -0.0648(6) 0.51684(12) 0.35967(17) 0.0757(8) Uani d . 1 1 . .
    H H12 0.0022 0.5568 0.3531 0.091 Uiso calc R 1 1 . .
    C C14 -0.0915(6) 0.40756(13) 0.3251(2) 0.0800(8) Uani d . 1 1 . .
    H H14 -0.0371 0.3738 0.2955 0.096 Uiso calc R 1 1 . .
    C C10 -0.3456(8) 0.44917(14) 0.4169(2) 0.1090(14) Uani d . 1 1 . .
    H H10 -0.4667 0.4440 0.4526 0.131 Uiso calc R 1 1 . .
    C C7 -0.2147(10) 0.04482(15) 0.5952(3) 0.144(2) Uani d . 1 1 . .
    H H7A -0.0354 0.0418 0.5933 0.216 Uiso calc R 1 1 . .
    H H7B -0.2955 0.0071 0.5727 0.216 Uiso calc R 1 1 . .
    H H7C -0.2473 0.0496 0.6510 0.216 Uiso calc R 1 1 . .
    C C11 -0.2405(10) 0.50798(14) 0.4088(3) 0.1191(16) Uani d . 1 1 . .
    H H11 -0.2940 0.5418 0.4383 0.143 Uiso calc R 1 1 . .
    C C13 0.0164(7) 0.46637(15) 0.3188(2) 0.0912(10) Uani d . 1 1 . .
    H H13 0.1462 0.4716 0.2863 0.109 Uiso calc R 1 1 . .
loop_
    _atom_site_aniso_label
    _atom_site_aniso_U_11
    _atom_site_aniso_U_22
    _atom_site_aniso_U_33
    _atom_site_aniso_U_12
    _atom_site_aniso_U_13
    _atom_site_aniso_U_23
    O1 0.0642(10) 0.0544(9) 0.0505(8) 0.0047(7) -0.0257(7) -0.0032(7)
    N4 0.0440(9) 0.0414(9) 0.0372(8) -0.0003(7) -0.0114(7) 0.0038(6)
    N3 0.0397(8) 0.0425(9) 0.0404(8) -0.0025(6) -0.0106(7) 0.0033(7)
    N2 0.0570(10) 0.0412(9) 0.0413(9) -0.0033(7) -0.0135(7) 0.0027(7)
    N1 0.0542(10) 0.0384(9) 0.0410(9) -0.0075(7) -0.0103(7) 0.0016(7)
    O2 0.0808(12) 0.0558(10) 0.0684(11) -0.0185(8) -0.0383(9) 0.0207(8)
    C8 0.0409(10) 0.0441(10) 0.0385(9) 0.0099(8) -0.0066(8) -0.0028(8)
    C3 0.0415(10) 0.0392(10) 0.0312(9) 0.0001(8) -0.0037(7) -0.0005(7)
    C1 0.0408(10) 0.0405(10) 0.0332(9) -0.0033(8) -0.0025(7) -0.0009(7)
    O3 0.0830(12) 0.0615(11) 0.0758(11) -0.0270(9) -0.0268(10) 0.0046(9)
    C2 0.0382(9) 0.0390(9) 0.0320(9) -0.0013(7) -0.0032(7) 0.0001(7)
    C5 0.0388(10) 0.0436(10) 0.0393(10) -0.0039(8) -0.0042(8) -0.0007(8)
    C4 0.0438(10) 0.0424(10) 0.0439(10) -0.0044(8) -0.0140(8) 0.0051(8)
    C15 0.0432(11) 0.0447(11) 0.0424(10) -0.0015(8) -0.0097(8) 0.0029(8)
    C21 0.0381(10) 0.0599(12) 0.0422(10) 0.0033(9) 0.0002(8) 0.0017(9)
    C16 0.0373(10) 0.0487(11) 0.0393(10) -0.0054(8) -0.0039(8) 0.0027(8)
    C9 0.0526(11) 0.0414(10) 0.0387(10) 0.0096(8) -0.0109(8) 0.0033(8)
    C17 0.0543(12) 0.0482(12) 0.0616(13) -0.0054(10) -0.0119(10) 0.0011(10)
    C20 0.0346(11) 0.0916(18) 0.0508(12) 0.0024(11) -0.0067(9) 0.0084(12)
    C6 0.0853(17) 0.0459(13) 0.0605(14) -0.0183(12) -0.0185(13) 0.0035(10)
    C18 0.0727(16) 0.0577(14) 0.0636(14) -0.0207(12) -0.0114(12) -0.0061(11)
    C19 0.0480(13) 0.0912(19) 0.0534(13) -0.0250(12) -0.0130(10) 0.0008(12)
    C12 0.109(2) 0.0471(14) 0.0671(16) -0.0103(14) -0.0054(15) 0.0079(12)
    C14 0.0849(19) 0.0602(16) 0.100(2) -0.0115(13) 0.0312(17) -0.0197(14)
    C10 0.171(4) 0.0469(15) 0.127(3) -0.0042(18) 0.093(3) -0.0123(16)
    C7 0.198(5) 0.0529(18) 0.153(4) -0.045(2) -0.095(3) 0.036(2)
    C11 0.201(4) 0.0424(15) 0.130(3) -0.001(2) 0.085(3) -0.0123(17)
    C13 0.101(2) 0.076(2) 0.102(2) -0.0246(17) 0.0325(19) -0.0060(17)
_geom_special_details
;
All e.s.d.'s (except the e.s.d. in the dihedral angle between two l.s. planes)
are estimated using the full covariance matrix. The cell e.s.d.'s are taken
into account individually in the estimation of e.s.d.'s in distances, angles
and torsion angles; correlations between e.s.d.'s in cell parameters are only
used when they are defined by crystal symmetry. An approximate (isotropic)
treatment of cell e.s.d.'s is used for estimating e.s.d.'s involving l.s.
planes.
;
loop_
    _geom_bond_atom_site_label_1
    _geom_bond_atom_site_label_2
    _geom_bond_site_symmetry_2
    _geom_bond_distance
    _geom_bond_publ_flag
    O1 C8 . 1.234(2) ?
    N4 C15 . 1.364(3) ?
    N4 C3 . 1.391(2) ?
    N4 H4 . 0.8600 ?
    N3 C8 . 1.338(2) ?
    N3 C5 . 1.478(2) ?
    N3 C4 . 1.490(2) ?
    N2 C3 . 1.323(2) ?
    N2 N1 . 1.384(2) ?
    N1 C1 . 1.360(2) ?
    N1 C6 . 1.403(3) ?
    O2 C15 . 1.212(2) ?
    C8 C9 . 1.490(3) ?
    C3 C2 . 1.428(2) ?
    C1 C2 . 1.342(3) ?
    C1 C5 . 1.485(2) ?
    O3 C6 . 1.197(3) ?
    C2 C4 . 1.494(3) ?
    C5 H5A . 0.9700 ?
    C5 H5B . 0.9700 ?
    C4 H4A . 0.9700 ?
    C4 H4B . 0.9700 ?
    C15 C16 . 1.488(3) ?
    C21 C16 . 1.382(3) ?
    C21 C20 . 1.385(3) ?
    C21 H21 . 0.9300 ?
    C16 C17 . 1.391(3) ?
    C9 C10 . 1.357(3) ?
    C9 C14 . 1.361(4) ?
    C17 C18 . 1.378(3) ?
    C17 H17 . 0.9300 ?
    C20 C19 . 1.374(4) ?
    C20 H20 . 0.9300 ?
    C6 C7 . 1.484(4) ?
    C18 C19 . 1.374(4) ?
    C18 H18 . 0.9300 ?
    C19 H19 . 0.9300 ?
    C12 C11 . 1.322(5) ?
    C12 C13 . 1.361(4) ?
    C12 H12 . 0.9300 ?
    C14 C13 . 1.381(4) ?
    C14 H14 . 0.9300 ?
    C10 C11 . 1.379(5) ?
    C10 H10 . 0.9300 ?
    C7 H7A . 0.9600 ?
    C7 H7B . 0.9600 ?
    C7 H7C . 0.9600 ?
    C11 H11 . 0.9300 ?
    C13 H13 . 0.9300 ?
loop_
    _geom_angle_atom_site_label_1
    _geom_angle_atom_site_label_2
    _geom_angle_atom_site_label_3
    _geom_angle_site_symmetry_1
    _geom_angle_site_symmetry_3
    _geom_angle
    _geom_angle_publ_flag
    C15 N4 C3 . . 123.38(15) ?
    C15 N4 H4 . . 118.3 ?
    C3 N4 H4 . . 118.3 ?
    C8 N3 C5 . . 120.87(15) ?
    C8 N3 C4 . . 124.28(16) ?
    C5 N3 C4 . . 114.54(14) ?
    C3 N2 N1 . . 105.01(15) ?
    C1 N1 N2 . . 110.03(15) ?
    C1 N1 C6 . . 126.34(17) ?
    N2 N1 C6 . . 123.57(17) ?
    O1 C8 N3 . . 121.50(19) ?
    O1 C8 C9 . . 121.48(17) ?
    N3 C8 C9 . . 117.02(16) ?
    N2 C3 N4 . . 118.38(16) ?
    N2 C3 C2 . . 111.31(16) ?
    N4 C3 C2 . . 130.26(17) ?
    C2 C1 N1 . . 109.02(16) ?
    C2 C1 C5 . . 114.80(17) ?
    N1 C1 C5 . . 136.18(17) ?
    C1 C2 C3 . . 104.63(16) ?
    C1 C2 C4 . . 110.84(16) ?
    C3 C2 C4 . . 144.53(17) ?
    N3 C5 C1 . . 98.93(14) ?
    N3 C5 H5A . . 112.0 ?
    C1 C5 H5A . . 112.0 ?
    N3 C5 H5B . . 112.0 ?
    C1 C5 H5B . . 112.0 ?
    H5A C5 H5B . . 109.7 ?
    N3 C4 C2 . . 100.40(15) ?
    N3 C4 H4A . . 111.7 ?
    C2 C4 H4A . . 111.7 ?
    N3 C4 H4B . . 111.7 ?
    C2 C4 H4B . . 111.7 ?
    H4A C4 H4B . . 109.5 ?
    O2 C15 N4 . . 121.98(17) ?
    O2 C15 C16 . . 121.14(18) ?
    N4 C15 C16 . . 116.88(16) ?
    C16 C21 C20 . . 120.0(2) ?
    C16 C21 H21 . . 120.0 ?
    C20 C21 H21 . . 120.0 ?
    C21 C16 C17 . . 119.25(18) ?
    C21 C16 C15 . . 122.68(19) ?
    C17 C16 C15 . . 118.04(18) ?
    C10 C9 C14 . . 117.2(2) ?
    C10 C9 C8 . . 121.8(2) ?
    C14 C9 C8 . . 120.9(2) ?
    C18 C17 C16 . . 120.1(2) ?
    C18 C17 H17 . . 119.9 ?
    C16 C17 H17 . . 119.9 ?
    C19 C20 C21 . . 120.4(2) ?
    C19 C20 H20 . . 119.8 ?
    C21 C20 H20 . . 119.8 ?
    O3 C6 N1 . . 118.8(2) ?
    O3 C6 C7 . . 125.3(2) ?
    N1 C6 C7 . . 115.8(2) ?
    C19 C18 C17 . . 120.4(2) ?
    C19 C18 H18 . . 119.8 ?
    C17 C18 H18 . . 119.8 ?
    C20 C19 C18 . . 119.8(2) ?
    C20 C19 H19 . . 120.1 ?
    C18 C19 H19 . . 120.1 ?
    C11 C12 C13 . . 118.8(3) ?
    C11 C12 H12 . . 120.6 ?
    C13 C12 H12 . . 120.6 ?
    C9 C14 C13 . . 120.5(3) ?
    C9 C14 H14 . . 119.7 ?
    C13 C14 H14 . . 119.7 ?
    C9 C10 C11 . . 121.7(3) ?
    C9 C10 H10 . . 119.1 ?
    C11 C10 H10 . . 119.1 ?
    C6 C7 H7A . . 109.5 ?
    C6 C7 H7B . . 109.5 ?
    H7A C7 H7B . . 109.5 ?
    C6 C7 H7C . . 109.5 ?
    H7A C7 H7C . . 109.5 ?
    H7B C7 H7C . . 109.5 ?
    C12 C11 C10 . . 120.8(3) ?
    C12 C11 H11 . . 119.6 ?
    C10 C11 H11 . . 119.6 ?
    C12 C13 C14 . . 120.8(3) ?
    C12 C13 H13 . . 119.6 ?
    C14 C13 H13 . . 119.6 ?
loop_
    _geom_torsion_atom_site_label_1
    _geom_torsion_atom_site_label_2
    _geom_torsion_atom_site_label_3
    _geom_torsion_atom_site_label_4
    _geom_torsion_site_symmetry_1
    _geom_torsion_site_symmetry_2
    _geom_torsion_site_symmetry_3
    _geom_torsion_site_symmetry_4
    _geom_torsion
    _geom_torsion_publ_flag
    C3 N2 N1 C1 . . . . 0.7(2) ?
    C3 N2 N1 C6 . . . . 178.1(2) ?
    C5 N3 C8 O1 . . . . 1.1(3) ?
    C4 N3 C8 O1 . . . . 174.41(19) ?
    C5 N3 C8 C9 . . . . -178.70(17) ?
    C4 N3 C8 C9 . . . . -5.4(3) ?
    N1 N2 C3 N4 . . . . 176.94(16) ?
    N1 N2 C3 C2 . . . . -0.7(2) ?
    C15 N4 C3 N2 . . . . 178.88(19) ?
    C15 N4 C3 C2 . . . . -4.0(3) ?
    N2 N1 C1 C2 . . . . -0.4(2) ?
    C6 N1 C1 C2 . . . . -177.8(2) ?
    N2 N1 C1 C5 . . . . -179.4(2) ?
    C6 N1 C1 C5 . . . . 3.2(4) ?
    N1 C1 C2 C3 . . . . 0.0(2) ?
    C5 C1 C2 C3 . . . . 179.24(16) ?
    N1 C1 C2 C4 . . . . -179.16(17) ?
    C5 C1 C2 C4 . . . . 0.1(2) ?
    N2 C3 C2 C1 . . . . 0.5(2) ?
    N4 C3 C2 C1 . . . . -176.80(19) ?
    N2 C3 C2 C4 . . . . 179.1(3) ?
    N4 C3 C2 C4 . . . . 1.8(4) ?
    C8 N3 C5 C1 . . . . 167.03(17) ?
    C4 N3 C5 C1 . . . . -6.9(2) ?
    C2 C1 C5 N3 . . . . 4.0(2) ?
    N1 C1 C5 N3 . . . . -177.0(2) ?
    C8 N3 C4 C2 . . . . -166.62(18) ?
    C5 N3 C4 C2 . . . . 7.0(2) ?
    C1 C2 C4 N3 . . . . -4.1(2) ?
    C3 C2 C4 N3 . . . . 177.3(3) ?
    C3 N4 C15 O2 . . . . -8.7(3) ?
    C3 N4 C15 C16 . . . . 172.23(17) ?
    C20 C21 C16 C17 . . . . -1.7(3) ?
    C20 C21 C16 C15 . . . . 176.36(19) ?
    O2 C15 C16 C21 . . . . -138.6(2) ?
    N4 C15 C16 C21 . . . . 40.5(3) ?
    O2 C15 C16 C17 . . . . 39.5(3) ?
    N4 C15 C16 C17 . . . . -141.4(2) ?
    O1 C8 C9 C10 . . . . 98.7(3) ?
    N3 C8 C9 C10 . . . . -81.5(3) ?
    O1 C8 C9 C14 . . . . -81.3(3) ?
    N3 C8 C9 C14 . . . . 98.5(3) ?
    C21 C16 C17 C18 . . . . -0.2(3) ?
    C15 C16 C17 C18 . . . . -178.4(2) ?
    C16 C21 C20 C19 . . . . 1.9(3) ?
    C1 N1 C6 O3 . . . . -4.1(4) ?
    N2 N1 C6 O3 . . . . 178.9(2) ?
    C1 N1 C6 C7 . . . . 175.1(3) ?
    N2 N1 C6 C7 . . . . -1.9(4) ?
    C16 C17 C18 C19 . . . . 1.9(4) ?
    C21 C20 C19 C18 . . . . -0.2(4) ?
    C17 C18 C19 C20 . . . . -1.7(4) ?
    C10 C9 C14 C13 . . . . -1.2(5) ?
    C8 C9 C14 C13 . . . . 178.8(3) ?
    C14 C9 C10 C11 . . . . 2.7(6) ?
    C8 C9 C10 C11 . . . . -177.3(4) ?
    C13 C12 C11 C10 . . . . -1.9(7) ?
    C9 C10 C11 C12 . . . . -1.1(7) ?
    C11 C12 C13 C14 . . . . 3.3(6) ?
    C9 C14 C13 C12 . . . . -1.8(5) ?
loop_
    _geom_hbond_atom_site_label_D
    _geom_hbond_atom_site_label_H
    _geom_hbond_atom_site_label_A
    _geom_hbond_site_symmetry_A
    _geom_hbond_distance_DH
    _geom_hbond_distance_HA
    _geom_hbond_distance_DA
    _geom_hbond_angle_DHA
    N4 H4 O1 4_666 0.86 2.23 2.997(2) 148.0
    C20 H20 O1 4_766 0.93 2.49 3.359(3) 156
    C5 H5A Cg1 4_766 0.97 2.64 3.508(3) 150
data_global
_journal_date_recd_electronic     2012-04-17
_journal_date_accepted     2012-05-02
_journal_name_full     'Acta Crystallographica, Section E'
_journal_year     2012
_journal_volume     68
_journal_issue      6
_journal_page_first     o1677
_journal_page_last     o1677
_journal_paper_category     QO
_journal_paper_doi     10.1107/S1600536812019708
_journal_coeditor_code     RZ2745
_publ_contact_author_name     'Yu-Cheng Wang'
_publ_contact_author_address
;
Institute of Medicinal Biotechnology
Chinese Academy of Medical Sciences and Peking Union Medical College
Beijing 100050
People's Republic of China
;
_publ_contact_author_email     'hongzhaoupr@yahoo.com'
_publ_contact_author_fax     ?
_publ_contact_author_phone     ?
_publ_section_title
;\
<i>N</i>-(1-Acetyl-5-benzoyl-1,4,5,6-tetrahydropyrrolo[3,4-<i>c</i>]pyrazol-3-\
yl)benzamide
;
loop_
    _publ_author_name
    _publ_author_address
    'Bai, Xiao-Guang'
;
Institute of Medicinal Biotechnology
Chinese Academy of Medical Sciences and Peking Union Medical College
Beijing 100050
People's Republic of China
;
    'Wang, Ju-Xian'
;
Institute of Medicinal Biotechnology
Chinese Academy of Medical Sciences and Peking Union Medical College
Beijing 100050
People's Republic of China
;
    'Wang, Yu-Cheng'
;
Institute of Medicinal Biotechnology
Chinese Academy of Medical Sciences and Peking Union Medical College
Beijing 100050
People's Republic of China
;
