# Supplementary material for: N-(1-Acetyl-5-benzoyl-1,4,5,6-tetra­hydro­pyrrolo­[3,4-c]pyrazol-3-yl)benzamide
Source: Acta Crystallogr Sect E Struct Rep Online. 2012 May 12;68(Pt 6):o1677. doi: 10.1107/S1600536812019708 (PMC3379273; doi:10.1107/S1600536812019708)
Supplement: Supplementary file 2 [file e-68-o1677-Isup2.hkl]

# 
# h,k,l, Fc-squared, Fo-squared, sigma(Fo-squared) and status flag 
# 
data_I
_shelx_title ' B-192-2 in P21/c' 
_shelx_refln_list_code          4 
_shelx_F_calc_maximum      183.02 
_exptl_crystal_F_000       784.00 
_reflns_d_resolution_high  0.8383 
 
loop_ 
 _symmetry_equiv_pos_as_xyz 
 'x, y, z' 
 '-x, y+1/2, -z+1/2' 
 '-x, -y, -z' 
 'x, -y-1/2, z-1/2' 
 
_cell_length_a     5.3216 
_cell_length_b    21.1878 
_cell_length_c    16.4585 
_cell_angle_alpha  90.000 
_cell_angle_beta   96.938 
_cell_angle_gamma  90.000 
 
_shelx_F_squared_multiplier     1.000 
 
loop_ 
 _refln_index_h 
 _refln_index_k 
 _refln_index_l 
 _refln_F_squared_calc 
 _refln_F_squared_meas 
 _refln_F_squared_sigma 
 _refln_observed_status 
   1   0   0      271.34      162.68      2.27 o 
   2   0   0      799.22      705.26     14.55 o 
   3   0   0     1580.66     1721.49     29.56 o 
   4   0   0       30.05       40.19      2.32 o 
   5   0   0      249.29      295.05      4.89 o 
   6   0   0        0.01        1.66      1.09 o 
   1   1   0    10456.79     9088.50     19.23 o 
   2   1   0      524.05      548.55      6.61 o 
   3   1   0      217.64      232.14      7.78 o 
   4   1   0       65.57       60.41      1.47 o 
   5   1   0        1.30        2.45      2.91 o 
   6   1   0      107.40      100.63      1.89 o 
   0   2   0    21940.56    16078.53     31.47 o 
   1   2   0      967.07      707.97      6.50 o 
   2   2   0      255.67      240.52      3.84 o 
   3   2   0      287.10      312.39      4.42 o 
   4   2   0      193.47      201.96      2.15 o 
   5   2   0      125.07      126.83      2.89 o 
   6   2   0        2.68        2.72      1.15 o 
   1   3   0     4704.83     4473.04     40.20 o 
   2   3   0      530.92      457.96      5.25 o 
   3   3   0        1.49       -0.31      0.65 o 
   4   3   0       29.31       47.77      1.14 o 
   5   3   0       55.57       58.89      1.81 o 
   6   3   0       53.54       52.71      2.16 o 
   0   4   0       96.54       61.23      2.93 o 
   1   4   0     1472.04     1561.02     15.31 o 
   2   4   0      183.63      175.78      3.52 o 
   3   4   0        7.54        6.88      0.66 o 
   4   4   0        0.01        0.52      0.71 o 
   5   4   0        1.70        1.42      0.90 o 
   6   4   0        7.97        3.48      1.16 o 
   1   5   0       61.47       75.53      3.72 o 
   2   5   0       80.51       55.62      2.20 o 
   3   5   0        0.24        2.04      0.60 o 
   4   5   0        7.65        5.83      0.65 o 
   5   5   0      183.91      194.02      4.40 o 
   6   5   0       10.07        6.94      1.18 o 
   0   6   0      710.40      565.19     10.45 o 
   1   6   0      478.80      541.94      8.02 o 
   2   6   0      704.75      679.97     11.99 o 
   3   6   0      293.15      260.00      3.23 o 
   4   6   0      124.71      115.31      2.10 o 
   5   6   0      172.02      187.84      7.37 o 
   6   6   0        0.02        0.18      0.96 o 
   1   7   0      368.81      336.35      6.48 o 
   2   7   0        4.96        2.35      0.94 o 
   3   7   0      325.88      303.69      4.66 o 
   4   7   0        2.76        1.34      1.43 o 
   5   7   0      206.31      203.37      3.27 o 
   6   7   0       15.43       22.45      1.43 o 
   0   8   0      316.94      366.05      9.75 o 
   1   8   0      652.02      733.46     44.73 o 
   2   8   0       43.87       50.38      2.50 o 
   3   8   0        0.00        1.27      0.73 o 
   4   8   0       37.35       36.80      1.40 o 
   5   8   0       13.79       14.67      1.59 o 
   1   9   0     1498.64     1600.50     37.14 o 
   2   9   0       33.91       40.99      2.39 o 
   3   9   0      341.77      378.99      4.90 o 
   4   9   0      495.35      542.66      4.70 o 
   5   9   0       19.86       16.72      6.58 o 
   0  10   0      693.02      636.28     14.31 o 
   1  10   0      754.50      759.94     17.49 o 
   2  10   0       30.11       54.07      2.02 o 
   3  10   0      177.80      191.51      3.08 o 
   4  10   0       25.15       23.10      1.32 o 
   5  10   0       31.35       32.48      4.07 o 
   1  11   0      479.67      562.86      9.99 o 
   2  11   0      313.43      317.80      3.65 o 
   3  11   0      401.26      409.93      3.71 o 
   4  11   0      317.82      314.01      5.90 o 
   5  11   0       23.01       22.37      1.48 o 
   0  12   0      640.36      707.52     16.69 o 
   1  12   0       30.21       38.57      1.52 o 
   2  12   0       94.75       87.81      1.64 o 
   3  12   0       16.29       15.12      1.60 o 
   4  12   0       14.81       16.74      1.12 o 
   5  12   0        2.13        0.30      0.61 o 
   1  13   0       53.00       56.84      1.17 o 
   2  13   0      128.21      114.25      2.18 o 
   3  13   0      142.25      141.24      4.06 o 
   4  13   0        2.33        2.89      0.82 o 
   5  13   0        5.04        5.11      0.80 o 
   0  14   0     1670.37     1596.29     11.61 o 
   1  14   0      526.60      504.52      3.77 o 
   2  14   0      243.53      259.93      3.28 o 
   3  14   0      100.85       83.84      2.86 o 
   4  14   0       26.09       30.04      1.24 o 
   5  14   0        6.68        6.75      0.63 o 
   1  15   0       38.80       34.44      1.25 o 
   2  15   0        4.07        8.15      0.72 o 
   3  15   0      213.37      221.89      3.56 o 
   4  15   0      200.85      199.57      3.37 o 
   5  15   0        0.24        1.62      1.02 o 
   0  16   0      463.43      457.12      8.11 o 
   1  16   0      277.03      289.45      3.27 o 
   2  16   0       95.36       97.82      1.80 o 
   3  16   0      155.84      153.31      2.56 o 
   4  16   0       40.71       46.52      1.32 o 
   1  17   0      529.99      504.07      4.57 o 
   2  17   0       41.00       34.21      1.21 o 
   3  17   0      175.75      145.58      3.07 o 
   4  17   0      190.05      192.65      2.26 o 
   0  18   0      215.17      227.46      3.38 o 
   1  18   0       58.98       65.44      2.25 o 
   2  18   0      113.39      108.85      1.88 o 
   3  18   0       50.77       53.54      1.51 o 
   4  18   0       20.32       27.10      0.82 o 
   1  19   0      119.74      118.30      2.41 o 
   2  19   0      157.05      163.34      2.41 o 
   3  19   0        0.67        1.58      0.71 o 
   4  19   0       75.87       71.44      1.36 o 
   0  20   0      436.83      435.75      5.92 o 
   1  20   0        6.94        4.88      0.87 o 
   2  20   0       78.39       70.63      2.10 o 
   3  20   0       35.71       30.00      1.14 o 
   1  21   0        6.63        5.46      0.82 o 
   2  21   0        2.23        2.08      0.84 o 
   3  21   0       20.81       18.17      1.67 o 
   0  22   0        5.46        4.88      1.98 o 
   1  22   0        3.81        5.67      0.95 o 
   2  22   0        0.82        0.23      0.67 o 
   3  22   0       55.96       55.27      1.51 o 
   1  23   0       12.00       11.60      0.97 o 
   2  23   0        5.61        3.99      1.11 o 
   0  24   0        1.07       -0.56      1.33 o 
   1  24   0        1.91        3.21      0.60 o 
  -6   1   1       68.62       66.34      1.57 o 
  -5   1   1        7.73        7.46      1.13 o 
  -4   1   1        4.45        7.73      2.62 o 
  -3   1   1      222.78      203.76      7.12 o 
  -2   1   1       10.29        7.45      0.84 o 
  -1   1   1      933.32      777.89      8.16 o 
   0   1   1      351.91      266.74      2.92 o 
   1   1   1     1359.24     1189.02      5.46 o 
   2   1   1       47.12      105.05      1.91 o 
   3   1   1      780.39      877.39      7.48 o 
   4   1   1      365.30      359.06      4.26 o 
   5   1   1       15.29        9.83      1.18 o 
   6   1   1        0.91        1.81      0.75 o 
  -6   2   1        0.77       -0.44      1.09 o 
  -5   2   1      201.10      235.09      3.27 o 
  -4   2   1      196.98      202.01      3.13 o 
  -3   2   1      347.53      334.22      9.16 o 
  -2   2   1      178.44      142.50      3.37 o 
  -1   2   1     1340.61      963.47      6.89 o 
   0   2   1        0.05       20.40      1.21 o 
   1   2   1      106.39      134.52      3.79 o 
   2   2   1       65.99       50.15      1.22 o 
   3   2   1       30.04       45.67      1.86 o 
   4   2   1      397.94      411.34      4.49 o 
   5   2   1       88.24       78.54      2.62 o 
   6   2   1       47.53       52.59      1.42 o 
  -6   3   1       73.21       65.96      2.36 o 
  -5   3   1       80.45       69.01      1.86 o 
  -4   3   1      226.50      235.62      2.37 o 
  -3   3   1        2.33        4.04      0.58 o 
  -2   3   1      200.02      213.05      4.33 o 
  -1   3   1     8974.12     8608.49     29.36 o 
   0   3   1      912.39      750.68      8.20 o 
   1   3   1     1577.05     1478.86     42.29 o 
   2   3   1       24.95       24.14      1.07 o 
   3   3   1      792.36      881.17      8.23 o 
   4   3   1      433.68      432.81      2.82 o 
   5   3   1       35.32       43.02      3.43 o 
   6   3   1        3.66        4.34      1.22 o 
  -6   4   1        0.14       -0.88      1.10 o 
  -5   4   1       20.82       23.35      2.03 o 
  -4   4   1      445.42      441.74      3.31 o 
  -3   4   1      585.09      624.28      4.49 o 
  -2   4   1      683.06      765.56      8.79 o 
  -1   4   1      569.66      340.78      4.78 o 
   0   4   1     1809.29     1900.21     15.04 o 
   1   4   1       31.63       30.48      1.45 o 
   2   4   1      487.33      504.93      7.99 o 
   3   4   1       97.36       99.27      2.21 o 
   4   4   1      374.63      352.66      2.90 o 
   5   4   1       72.96       89.63      2.12 o 
   6   4   1       25.58       19.04      1.52 o 
  -6   5   1        9.82        8.52      1.25 o 
  -5   5   1       37.87       35.47      2.31 o 
  -4   5   1       65.86       97.85      1.64 o 
  -3   5   1        0.01       -0.29      0.39 o 
  -2   5   1      109.50      103.63      3.48 o 
  -1   5   1     2883.83     2784.96     16.66 o 
   0   5   1     5275.03     4720.38     26.83 o 
   1   5   1     1916.62     1936.23     20.54 o 
   2   5   1      581.38      596.89      6.63 o 
   3   5   1      144.74      138.55      1.84 o 
   4   5   1        2.59        0.76      0.75 o 
   5   5   1       35.30       25.07      1.53 o 
   6   5   1        0.14        0.48      1.04 o 
  -6   6   1       16.73       15.35      1.39 o 
  -5   6   1       20.97       22.15      4.78 o 
  -4   6   1      387.53      400.81      3.26 o 
  -3   6   1       12.30       17.22      0.68 o 
  -2   6   1        1.66        1.78      0.96 o 
  -1   6   1      158.63      140.27      3.55 o 
   0   6   1      497.86      524.72     19.11 o 
   1   6   1       53.92       66.76      2.28 o 
   2   6   1       10.11       16.67      1.54 o 
   3   6   1       29.42       44.54      1.56 o 
   4   6   1      180.77      198.40      2.37 o 
   5   6   1      214.71      209.79     12.39 o 
   6   6   1       10.15       11.07      1.26 o 
  -6   7   1        3.87        1.31      0.92 o 
  -5   7   1        4.92        3.97      1.64 o 
  -4   7   1       32.96       44.15      2.07 o 
  -3   7   1       67.60       68.54      1.25 o 
  -2   7   1        0.35       -0.04      0.96 o 
  -1   7   1       50.49       66.19      3.55 o 
   0   7   1      663.35      649.74      8.58 o 
   1   7   1     1503.73     1491.66     18.36 o 
   2   7   1      345.79      353.89      5.92 o 
   3   7   1       31.45       34.00      1.06 o 
   4   7   1        9.79        9.75      0.97 o 
   5   7   1       31.98       46.25      2.38 o 
   6   7   1       23.09       22.28      1.40 o 
  -6   8   1       15.76        9.52      1.11 o 
  -5   8   1       86.25       90.07      5.06 o 
  -4   8   1      225.31      229.18      3.04 o 
  -3   8   1      293.28      286.92      2.51 o 
  -2   8   1     1045.04     1138.85     15.52 o 
  -1   8   1      678.56      775.14     19.70 o 
   0   8   1      402.43      367.71      6.96 o 
   1   8   1      344.27      332.54      6.03 o 
   2   8   1       10.20        7.86      1.18 o 
   3   8   1      103.19      111.31      1.83 o 
   4   8   1       18.31       18.12      1.15 o 
   5   8   1      496.61      479.38      6.89 o 
  -5   9   1       50.05       53.63      1.94 o 
  -4   9   1      354.96      344.43      7.94 o 
  -3   9   1        6.39        3.58      0.65 o 
  -2   9   1       60.12       62.91      2.94 o 
  -1   9   1      737.12      777.53     13.37 o 
   0   9   1     2705.12     2777.14     31.28 o 
   1   9   1     5416.00     5460.08     44.54 o 
   2   9   1      256.83      223.68      3.44 o 
   3   9   1        0.16        1.47      0.98 o 
   4   9   1        8.29        7.99      1.16 o 
   5   9   1       61.21       59.81      2.69 o 
  -5  10   1        8.08        3.45      1.65 o 
  -4  10   1        6.74        9.54      1.35 o 
  -3  10   1      136.16      136.48      1.83 o 
  -2  10   1        3.43        6.05      0.62 o 
  -1  10   1       12.89       50.04      8.26 o 
   0  10   1      567.09      587.60     16.81 o 
   1  10   1       32.90       26.08      3.85 o 
   2  10   1      395.20      349.69      6.26 o 
   3  10   1       14.45       11.43      0.96 o 
   4  10   1        5.37        3.03      2.79 o 
   5  10   1      138.54      148.71      3.92 o 
  -5  11   1        2.96        0.76      1.13 o 
  -4  11   1        5.49        4.35      1.31 o 
  -3  11   1        0.16        1.53      0.58 o 
  -2  11   1       26.48       22.66      0.71 o 
  -1  11   1      549.14      647.20     10.75 o 
   0  11   1     2138.01     2345.57     29.74 o 
   1  11   1        1.53        5.02      1.54 o 
   2  11   1      239.26      255.83      3.22 o 
   3  11   1        2.20        3.39      1.16 o 
   4  11   1      294.48      337.03      4.53 o 
   5  11   1        1.78        2.93      0.64 o 
  -5  12   1        4.18        5.09      1.13 o 
  -4  12   1      103.31      105.30      2.32 o 
  -3  12   1       25.29       21.06      1.85 o 
  -2  12   1        0.63        0.51      0.42 o 
  -1  12   1        0.21       -0.54      0.77 o 
   0  12   1       47.64       57.62      3.60 o 
   1  12   1        4.92       13.23      0.85 o 
   2  12   1       23.02       27.81      1.13 o 
   3  12   1       29.38       31.25      1.19 o 
   4  12   1       52.49       49.38      1.84 o 
   5  12   1        0.31        0.17      0.50 o 
  -5  13   1        2.14        0.78      0.96 o 
  -4  13   1        0.01        0.93      0.86 o 
  -3  13   1       31.94       24.14      1.50 o 
  -2  13   1      100.89       88.54      1.69 o 
  -1  13   1        2.78        0.07      0.51 o 
   0  13   1      655.59      739.76      4.81 o 
   1  13   1       29.78       29.90      0.82 o 
   2  13   1       10.63        8.89      0.62 o 
   3  13   1       70.27       60.80      2.59 o 
   4  13   1       42.68       47.63      1.44 o 
   5  13   1       12.27       12.21      0.71 o 
  -5  14   1        2.11        2.12      0.91 o 
  -4  14   1       15.19       15.35      1.37 o 
  -3  14   1        6.33        6.50      1.12 o 
  -2  14   1        6.57        6.20      0.63 o 
  -1  14   1      451.62      466.03      4.46 o 
   0  14   1      139.04      187.47      2.66 o 
   1  14   1       96.34      101.19      1.72 o 
   2  14   1      373.89      398.84      3.16 o 
   3  14   1      128.18      130.32      2.79 o 
   4  14   1        6.04        5.76      0.78 o 
   5  14   1       37.89       33.88      1.23 o 
  -5  15   1        3.65        4.09      1.09 o 
  -4  15   1        8.78        8.12      0.88 o 
  -3  15   1       16.38       19.84      1.51 o 
  -2  15   1        0.02        1.38      0.70 o 
  -1  15   1       54.22       48.72      1.44 o 
   0  15   1      560.90      608.57      4.92 o 
   1  15   1      210.31      207.34      2.54 o 
   2  15   1       11.94        6.99      0.69 o 
   3  15   1       36.60       37.87      1.70 o 
   4  15   1        6.00        8.30      0.78 o 
   5  15   1       20.27       21.36      1.45 o 
  -4  16   1       23.25       23.49      1.08 o 
  -3  16   1       15.97       14.44      1.14 o 
  -2  16   1        0.29        1.00      0.74 o 
  -1  16   1        2.51        5.00      0.78 o 
   0  16   1      389.79      400.28      3.74 o 
   1  16   1       58.27       60.72      1.92 o 
   2  16   1      181.32      176.93      2.34 o 
   3  16   1      111.88      101.87      2.39 o 
   4  16   1       43.26       44.02      1.11 o 
  -4  17   1        9.29        8.27      0.77 o 
  -3  17   1      223.47      222.94      3.34 o 
  -2  17   1       84.11       85.83      1.61 o 
  -1  17   1       40.19       58.72      1.65 o 
   0  17   1       78.00       70.24      1.48 o 
   1  17   1      427.48      396.51      4.55 o 
   2  17   1       56.96       56.72      1.45 o 
   3  17   1        9.17        8.92      0.91 o 
   4  17   1        5.42        4.44      0.55 o 
  -4  18   1       20.36       18.33      0.82 o 
  -3  18   1        0.40        1.53      0.78 o 
  -2  18   1       48.33       45.28      1.33 o 
  -1  18   1      177.33      202.67      3.10 o 
   0  18   1      184.02      150.64      2.19 o 
   1  18   1        0.75        1.25      1.02 o 
   2  18   1       87.63       81.46      1.65 o 
   3  18   1       67.16       61.44      1.54 o 
   4  18   1        6.29        7.47      0.60 o 
  -4  19   1        3.33        4.28      0.89 o 
  -3  19   1      121.62      119.49      1.99 o 
  -2  19   1      464.05      458.19      4.36 o 
  -1  19   1        0.52        0.01      0.80 o 
   0  19   1      103.57      110.39      2.70 o 
   1  19   1      808.21      858.20      7.47 o 
   2  19   1      138.84      124.59      2.83 o 
   3  19   1       52.89       39.94      1.39 o 
   4  19   1       20.23       17.78      0.94 o 
  -3  20   1       23.96       28.61      1.14 o 
  -2  20   1       82.49       89.47      2.32 o 
  -1  20   1       63.39       61.16      1.77 o 
   0  20   1       31.66       31.57      1.60 o 
   1  20   1       40.48       54.54      1.70 o 
   2  20   1       17.10       13.83      0.99 o 
   3  20   1       36.92       31.70      1.48 o 
  -3  21   1        2.04        1.55      0.76 o 
  -2  21   1        3.95        3.84      0.86 o 
  -1  21   1      159.33      157.07      2.16 o 
   0  21   1        3.54        4.00      0.89 o 
   1  21   1      100.02       94.98      2.50 o 
   2  21   1       34.26       36.04      1.50 o 
   3  21   1        0.52        0.31      0.66 o 
  -3  22   1       53.51       51.73      2.23 o 
  -2  22   1       48.98       50.67      1.56 o 
  -1  22   1       60.54       57.09      2.25 o 
   0  22   1        2.85        3.38      1.33 o 
   1  22   1       36.87       28.06      1.44 o 
   2  22   1       55.63       48.13      1.94 o 
   3  22   1        1.76        1.18      0.86 o 
  -2  23   1        4.70        4.86      0.83 o 
  -1  23   1       45.31       45.90      1.55 o 
   0  23   1        0.12        1.38      1.11 o 
   1  23   1        7.09        7.68      0.68 o 
   2  23   1        7.77       10.08      0.79 o 
  -1  24   1        5.51        6.39      1.04 o 
   0  24   1        0.15        0.88      0.52 o 
   1  24   1       20.08       20.85      0.78 o 
   0  25   1        0.61       -0.01      0.66 o 
  -6   0   2       47.11       37.42      1.76 o 
  -5   0   2      266.45      265.93      5.21 o 
  -4   0   2      533.79      536.95      7.15 o 
  -3   0   2       37.90       35.77      4.48 o 
  -2   0   2     3288.31     3334.58     22.68 o 
  -1   0   2     7848.31     8118.49     38.06 o 
   0   0   2     1558.15     1208.18      7.65 o 
   1   0   2    14509.81    13480.69     45.26 o 
   2   0   2      500.57      515.07     13.24 o 
   3   0   2     1019.76     1067.79     22.86 o 
   4   0   2      152.02      144.10      3.94 o 
   5   0   2      256.47      264.52      5.37 o 
   6   0   2        1.57        1.99      1.06 o 
  -6   1   2       15.31       12.55      1.71 o 
  -5   1   2        2.39        2.18      1.20 o 
  -4   1   2       10.67       11.56      2.19 o 
  -3   1   2       50.20       35.70      3.16 o 
  -2   1   2      782.83      771.00      7.21 o 
  -1   1   2     4065.79     3973.17     13.26 o 
   0   1   2      189.98      236.98      5.27 o 
   1   1   2      411.62      396.04      4.47 o 
   2   1   2      178.72      156.49      4.01 o 
   3   1   2       15.44       19.68      0.96 o 
   4   1   2      333.25      333.01      4.16 o 
   5   1   2      300.09      302.82      4.68 o 
   6   1   2       26.69       26.41      1.13 o 
  -6   2   2       96.37      101.23      3.02 o 
  -5   2   2      101.75      105.46      2.44 o 
  -4   2   2       23.11       25.23      2.68 o 
  -3   2   2      128.21      130.87      3.25 o 
  -2   2   2      473.05      389.74      5.26 o 
  -1   2   2     4944.05     4257.05     73.06 o 
   0   2   2      177.88      189.56      3.54 o 
   1   2   2      649.68      722.37      6.56 o 
   2   2   2     1595.94     1611.46     11.17 o 
   3   2   2       18.06       14.14      1.05 o 
   4   2   2       46.45       56.25      1.48 o 
   5   2   2        0.94        0.71      1.13 o 
   6   2   2        5.16       10.01      1.53 o 
  -6   3   2        0.24        0.39      1.13 o 
  -5   3   2        4.43        0.36      0.95 o 
  -4   3   2        4.65       10.04      0.81 o 
  -3   3   2      424.61      446.73      3.26 o 
  -2   3   2      241.98      223.52      4.80 o 
  -1   3   2     2992.05     2969.24     18.46 o 
   0   3   2     4359.46     3600.04     17.46 o 
   1   3   2       17.47        4.13      0.57 o 
   2   3   2       59.44       20.27      1.54 o 
   3   3   2      129.58       94.53      3.15 o 
   4   3   2       28.07       20.41      1.10 o 
   5   3   2      131.35      133.77      2.74 o 
   6   3   2        9.69       12.02      1.32 o 
  -6   4   2      153.52      153.53      2.30 o 
  -5   4   2        1.82        1.64      3.21 o 
  -4   4   2       74.28       76.83      1.69 o 
  -3   4   2      163.68      151.60      2.09 o 
  -2   4   2       17.69       22.03      2.15 o 
  -1   4   2      264.47      198.81      3.74 o 
   0   4   2      178.33      228.87      5.14 o 
   1   4   2      105.52       95.27      1.81 o 
   2   4   2      115.09      121.19      2.35 o 
   3   4   2       82.83       82.97      1.27 o 
   4   4   2        3.41        3.55      0.63 o 
   5   4   2      146.00      173.89      2.59 o 
   6   4   2        1.67        3.18      1.12 o 
  -6   5   2        5.79        5.34      0.78 o 
  -5   5   2        1.13       -0.04      3.73 o 
  -4   5   2      109.62      106.78      1.95 o 
  -3   5   2      253.24      233.31      2.12 o 
  -2   5   2     1115.95     1118.70     14.51 o 
  -1   5   2      526.19      488.05      6.06 o 
   0   5   2      237.28      265.22      6.47 o 
   1   5   2       81.33       94.20      2.25 o 
   2   5   2     1408.34     1669.64     19.91 o 
   3   5   2       95.69      103.62      1.39 o 
   4   5   2       62.21       92.32      1.94 o 
   5   5   2       44.75       47.67      1.52 o 
   6   5   2       16.32        9.76      1.22 o 
  -6   6   2       68.85       63.18      2.21 o 
  -5   6   2        3.40        4.12      1.03 o 
  -4   6   2       13.23       12.30      1.20 o 
  -3   6   2        6.19       13.97      0.72 o 
  -2   6   2     2872.89     2846.60     24.69 o 
  -1   6   2     1269.39      987.73     13.99 o 
   0   6   2       44.59       31.20      2.81 o 
   1   6   2     3437.33     3202.46     15.03 o 
   2   6   2     1041.65     1280.11     11.97 o 
   3   6   2      352.04      399.14      6.64 o 
   4   6   2      307.15      297.68      2.54 o 
   5   6   2       38.75       20.62      1.64 o 
   6   6   2        9.82       10.34      1.20 o 
  -6   7   2       22.29       23.38      1.46 o 
  -5   7   2        6.69       11.43      2.25 o 
  -4   7   2       57.73       65.28      2.27 o 
  -3   7   2       94.63      136.41      1.37 o 
  -2   7   2       85.89       77.86      4.49 o 
  -1   7   2     2785.05     2691.93     15.69 o 
   0   7   2      739.74      684.47     12.29 o 
   1   7   2       13.73       27.45      5.46 o 
   2   7   2     1437.42     1533.40     14.34 o 
   3   7   2      239.61      259.79      3.52 o 
   4   7   2       96.47       82.16      2.06 o 
   5   7   2        8.34        3.60      0.97 o 
  -6   8   2       10.10        6.58      1.05 o 
  -5   8   2       58.52       60.68      3.44 o 
  -4   8   2        2.11        1.28      0.91 o 
  -3   8   2       58.28       62.47      0.99 o 
  -2   8   2      965.65     1065.59     16.96 o 
  -1   8   2        0.01        0.64      0.85 o 
   0   8   2        1.23        0.27      1.12 o 
   1   8   2     1198.56     1227.86     17.90 o 
   2   8   2      604.58      597.35      8.11 o 
   3   8   2        0.11       -0.02      0.48 o 
   4   8   2       15.32       17.31      1.31 o 
   5   8   2       49.06       63.94      1.95 o 
  -5   9   2       70.97       60.38      2.04 o 
  -4   9   2        7.70       11.31      1.29 o 
  -3   9   2       58.50       47.87      0.90 o 
  -2   9   2        7.77       10.82      1.46 o 
  -1   9   2       61.69       74.81      3.02 o 
   0   9   2     2611.02     2843.64     29.71 o 
   1   9   2      304.08      352.78      6.62 o 
   2   9   2      923.20     1008.23     14.41 o 
   3   9   2        1.65        0.57      0.54 o 
   4   9   2       11.93       11.72      1.22 o 
   5   9   2       36.70       40.01      1.69 o 
  -5  10   2       51.52       50.18      4.23 o 
  -4  10   2       24.95       21.46      1.96 o 
  -3  10   2       11.01       11.86      0.63 o 
  -2  10   2      506.72      505.83      4.91 o 
  -1  10   2        7.71       11.97      1.32 o 
   0  10   2       99.48      144.95      5.33 o 
   1  10   2      979.85     1071.07     12.31 o 
   2  10   2     1788.46     1981.98     10.24 o 
   3  10   2       69.36       59.74      1.54 o 
   4  10   2      116.91      116.09      2.90 o 
   5  10   2      303.31      293.76      5.33 o 
  -5  11   2       13.73        9.64      4.05 o 
  -4  11   2       15.57       10.82      2.60 o 
  -3  11   2      637.74      656.14      7.92 o 
  -2  11   2        0.88        1.18      0.37 o 
  -1  11   2      524.08      607.66     11.36 o 
   0  11   2     1002.51     1139.07     20.92 o 
   1  11   2      229.11      258.15     15.56 o 
   2  11   2      237.24      262.09      2.66 o 
   3  11   2       74.34       68.65      1.55 o 
   4  11   2      188.87      181.60      2.99 o 
   5  11   2       13.21       13.37      0.82 o 
  -5  12   2       29.10       31.38      2.53 o 
  -4  12   2        7.31        1.69      2.26 o 
  -3  12   2        0.67        1.48      0.66 o 
  -2  12   2      218.81      199.15      3.21 o 
  -1  12   2      585.61      635.18      7.19 o 
   0  12   2      256.27      253.39      5.06 o 
   1  12   2       36.00       34.10      1.77 o 
   2  12   2      574.85      506.18      5.42 o 
   3  12   2        9.87       11.43      1.07 o 
   4  12   2       17.27       17.33      1.05 o 
   5  12   2       34.05       29.72      1.21 o 
  -5  13   2        0.26        0.13      1.64 o 
  -4  13   2       40.80       38.41      2.47 o 
  -3  13   2      780.24      799.17      6.28 o 
  -2  13   2       50.23       44.19      1.27 o 
  -1  13   2       64.74       63.80      1.46 o 
   0  13   2      144.84      144.96      2.19 o 
   1  13   2      252.84      236.14      2.49 o 
   2  13   2        0.03        0.41      0.52 o 
   3  13   2      141.64      141.51      3.39 o 
   4  13   2        0.18        0.57      0.49 o 
   5  13   2        4.76        1.49      0.49 o 
  -5  14   2       23.60       22.25      1.32 o 
  -4  14   2        4.09        5.91      1.15 o 
  -3  14   2      109.99      104.55      2.86 o 
  -2  14   2       94.48       89.71      1.91 o 
  -1  14   2       33.58       33.65      1.19 o 
   0  14   2        1.26        1.39      0.43 o 
   1  14   2       65.56       78.01      1.53 o 
   2  14   2      311.31      319.97      2.78 o 
   3  14   2       63.20       61.25      1.99 o 
   4  14   2       16.27       13.07      0.77 o 
   5  14   2        6.86        6.21      1.13 o 
  -5  15   2       16.36       17.74      1.22 o 
  -4  15   2       90.09       89.92      1.94 o 
  -3  15   2      123.80      119.27      3.03 o 
  -2  15   2       70.19       79.46      1.51 o 
  -1  15   2        1.44        3.11      0.91 o 
   0  15   2      320.21      298.94      2.90 o 
   1  15   2        1.01        0.29      0.54 o 
   2  15   2      121.15      104.64      1.75 o 
   3  15   2        5.09        5.65      1.00 o 
   4  15   2       12.72        8.89      0.68 o 
  -4  16   2        1.20        1.20      0.72 o 
  -3  16   2      116.46      105.93      2.57 o 
  -2  16   2        4.65        3.20      0.61 o 
  -1  16   2      262.21      247.36      2.71 o 
   0  16   2      110.10      115.22      1.89 o 
   1  16   2      779.33      784.52      5.72 o 
   2  16   2       17.24       14.23      0.91 o 
   3  16   2      116.86      106.24      2.38 o 
   4  16   2       22.46       29.39      0.91 o 
  -4  17   2        4.05        6.33      0.74 o 
  -3  17   2       73.24       67.69      1.82 o 
  -2  17   2        5.90        9.38      0.73 o 
  -1  17   2       28.75       40.23      1.26 o 
   0  17   2        0.13        0.94      0.65 o 
   1  17   2       49.04       67.62      1.74 o 
   2  17   2       35.24       33.78      1.18 o 
   3  17   2       31.07       31.07      1.42 o 
   4  17   2        3.11        2.76      0.74 o 
  -4  18   2        5.63        4.76      0.76 o 
  -3  18   2       64.80       63.46      1.66 o 
  -2  18   2        3.00        2.25      0.58 o 
  -1  18   2        4.62        3.47      0.77 o 
   0  18   2       30.96       30.98      1.58 o 
   1  18   2       92.77      108.74      2.81 o 
   2  18   2        0.04        0.14      0.64 o 
   3  18   2       34.59       38.89      1.42 o 
   4  18   2        0.00       -0.37      0.50 o 
  -4  19   2        1.39        1.29      0.71 o 
  -3  19   2        0.00        0.27      0.69 o 
  -2  19   2       39.76       26.92      1.31 o 
  -1  19   2        0.03       -0.64      0.80 o 
   0  19   2      116.87      108.83      2.68 o 
   1  19   2      673.77      686.87      6.69 o 
   2  19   2       16.81       21.26      1.40 o 
   3  19   2       61.04       68.60      1.67 o 
   4  19   2       14.49       10.87      1.09 o 
  -3  20   2        5.50        5.63      0.87 o 
  -2  20   2      161.09      152.37      2.94 o 
  -1  20   2        0.04        0.36      0.72 o 
   0  20   2      282.05      301.12      4.28 o 
   1  20   2      152.00      153.12      4.30 o 
   2  20   2       76.61       82.53      2.23 o 
   3  20   2       25.66       27.51      1.33 o 
  -3  21   2        0.08       -0.19      0.50 o 
  -2  21   2        8.51        9.37      0.98 o 
  -1  21   2       81.61       78.03      1.57 o 
   0  21   2      102.78      115.93      2.64 o 
   1  21   2       50.66       44.88      1.81 o 
   2  21   2       52.90       53.11      2.20 o 
   3  21   2        8.25       15.98      1.05 o 
  -3  22   2        8.50        8.41      1.10 o 
  -2  22   2      138.74      130.75      2.34 o 
  -1  22   2       25.81       24.66      0.90 o 
   0  22   2       20.04       15.40      1.10 o 
   1  22   2        9.49        8.11      0.97 o 
   2  22   2       41.90       35.65      1.43 o 
  -2  23   2       28.68       35.49      1.96 o 
  -1  23   2        9.91        6.73      0.81 o 
   0  23   2       52.14       52.55      2.41 o 
   1  23   2        5.63        4.45      0.62 o 
   2  23   2       11.32       11.02      0.87 o 
  -1  24   2        8.62        6.16      0.98 o 
   0  24   2        3.09        3.10      0.59 o 
   1  24   2        6.90        8.21      0.63 o 
   0  25   2       13.23        7.10      1.31 o 
  -6   1   3       28.49       30.23      1.02 o 
  -5   1   3        3.61        2.30      1.15 o 
  -4   1   3        0.02        4.07      1.10 o 
  -3   1   3        8.49        6.87      0.76 o 
  -2   1   3     2902.91     2742.99     12.90 o 
  -1   1   3    22392.90    19877.39     79.63 o 
   0   1   3     5691.93     4975.32     13.90 o 
   1   1   3     4952.30     4841.45     20.00 o 
   2   1   3      119.03      178.71      8.27 o 
   3   1   3       59.28       65.06      2.31 o 
   4   1   3        7.71        6.42      0.75 o 
   5   1   3       58.75       62.25      1.71 o 
   6   1   3        1.22        3.82      0.77 o 
  -6   2   3        5.68        5.61      1.42 o 
  -5   2   3       22.23       14.61      3.12 o 
  -4   2   3        8.71        8.64      4.31 o 
  -3   2   3        0.82        0.71      0.43 o 
  -2   2   3      214.33      229.85     15.72 o 
  -1   2   3       41.16       25.93      2.49 o 
   0   2   3    13710.03    12228.76     32.20 o 
   1   2   3      115.18      102.83      1.82 o 
   2   2   3      949.22      917.36     18.61 o 
   3   2   3      219.18      254.01      2.45 o 
   4   2   3       98.40       89.78      1.85 o 
   5   2   3       54.25       49.36      1.58 o 
   6   2   3        1.33        3.60      1.08 o 
  -6   3   3      118.47      122.74      3.45 o 
  -5   3   3      220.07      213.58      7.09 o 
  -4   3   3        4.28        6.53      0.90 o 
  -3   3   3      561.40      568.02      5.19 o 
  -2   3   3      341.39      330.08      6.04 o 
  -1   3   3    29791.80    27667.16    332.27 o 
   0   3   3       69.73       50.11      2.48 o 
   1   3   3     7456.25     6972.60     22.13 o 
   2   3   3     5794.14     5981.35     48.44 o 
   3   3   3      545.44      593.01      3.25 o 
   4   3   3      358.91      343.81      3.41 o 
   5   3   3       11.30       12.23      1.07 o 
   6   3   3        9.13        9.08      1.20 o 
  -6   4   3       81.96       75.52      4.63 o 
  -5   4   3        8.30       10.04      5.60 o 
  -4   4   3       28.45       20.10      1.55 o 
  -3   4   3      360.65      415.42      2.65 o 
  -2   4   3      776.18      858.84     10.01 o 
  -1   4   3     1941.09     1577.78     10.20 o 
   0   4   3      719.35      754.90      9.69 o 
   1   4   3     1803.72     1852.18     13.39 o 
   2   4   3      314.71      303.96      6.71 o 
   3   4   3      211.94      235.68      3.58 o 
   4   4   3        0.92        0.63      0.53 o 
   5   4   3       56.98       60.00      1.66 o 
   6   4   3       23.73       18.97      1.39 o 
  -6   5   3       84.51       88.18      4.04 o 
  -5   5   3      423.19      465.74      4.89 o 
  -4   5   3        0.06       -1.09      1.09 o 
  -3   5   3       15.63       10.01      0.53 o 
  -2   5   3        6.46        3.51      1.08 o 
  -1   5   3     3207.85     3287.35     26.57 o 
   0   5   3       85.76       34.43      2.50 o 
   1   5   3       25.82       27.75      1.59 o 
   2   5   3      239.11      247.20      5.04 o 
   3   5   3      195.94      232.41      4.27 o 
   4   5   3      160.39      199.87      3.05 o 
   5   5   3      289.23      270.69      3.12 o 
  -6   6   3       34.71       28.10      1.29 o 
  -5   6   3       30.92       42.93      1.84 o 
  -4   6   3       25.67       27.62      1.31 o 
  -3   6   3      214.75      233.18      2.45 o 
  -2   6   3      133.18      120.08      5.51 o 
  -1   6   3        2.23        2.01      1.50 o 
   0   6   3      582.98      662.42     10.84 o 
   1   6   3      841.99      784.18      8.52 o 
   2   6   3      519.73      523.87     17.51 o 
   3   6   3      148.84      159.80      2.98 o 
   4   6   3       67.43       87.10      1.63 o 
   5   6   3        0.02        0.57      1.02 o 
  -6   7   3       30.28       21.06      1.42 o 
  -5   7   3        2.72        4.55      0.81 o 
  -4   7   3        3.98        4.03      1.30 o 
  -3   7   3       97.76       96.29      1.17 o 
  -2   7   3      305.83      286.27      6.41 o 
  -1   7   3       35.46       25.86      2.93 o 
   0   7   3        8.11       22.33      2.53 o 
   1   7   3      389.56      375.26      4.81 o 
   2   7   3      199.92      182.73      4.22 o 
   3   7   3      629.69      654.91      6.12 o 
   4   7   3      106.85      127.69      2.82 o 
   5   7   3      104.97      110.19      2.74 o 
  -6   8   3        1.05       -0.97      0.97 o 
  -5   8   3       31.85       25.43      1.16 o 
  -4   8   3      150.53      168.38      2.65 o 
  -3   8   3       32.13       22.72      0.72 o 
  -2   8   3      429.73      512.98     12.41 o 
  -1   8   3      785.42      920.18     10.56 o 
   0   8   3      594.12      557.50     11.65 o 
   1   8   3      518.70      562.85      6.36 o 
   2   8   3      612.09      648.14      8.58 o 
   3   8   3       98.13       81.58      1.54 o 
   4   8   3       43.03       56.58      2.16 o 
   5   8   3       93.61      106.94      2.53 o 
  -5   9   3       67.37       71.14      3.06 o 
  -4   9   3       41.88       44.64      1.85 o 
  -3   9   3      235.93      267.99      2.60 o 
  -2   9   3       35.36       33.37      1.19 o 
  -1   9   3      200.16      193.91      7.67 o 
   0   9   3       91.45      105.08      5.53 o 
   1   9   3        0.31        2.14      0.77 o 
   2   9   3      400.38      379.79      4.24 o 
   3   9   3      356.45      359.17      5.21 o 
   4   9   3      285.97      268.01      3.13 o 
   5   9   3        1.26        5.69      0.93 o 
  -5  10   3       25.24       25.63      1.54 o 
  -4  10   3       36.04       34.58      1.87 o 
  -3  10   3       79.88       90.57      1.38 o 
  -2  10   3      560.38      595.90      4.99 o 
  -1  10   3       96.47      113.12      6.38 o 
   0  10   3       17.59       22.39      2.23 o 
   1  10   3      208.72      200.04      5.83 o 
   2  10   3       31.07       40.38      1.14 o 
   3  10   3       32.61       25.21      1.04 o 
   4  10   3        6.90        7.84      1.03 o 
   5  10   3       16.11        9.91      0.77 o 
  -5  11   3        9.01       11.21      1.76 o 
  -4  11   3       17.03       15.13      1.15 o 
  -3  11   3       27.62       25.75      0.98 o 
  -2  11   3      506.17      484.77      3.55 o 
  -1  11   3     1196.66     1185.61     16.09 o 
   0  11   3     1668.49     1739.75     19.87 o 
   1  11   3      234.48      192.72      2.48 o 
   2  11   3        7.31        9.08      0.66 o 
   3  11   3      167.51      160.80      2.36 o 
   4  11   3       20.10       16.22      1.06 o 
   5  11   3        0.22        1.61      0.55 o 
  -5  12   3        2.41        1.25      4.34 o 
  -4  12   3       36.87       37.91      1.54 o 
  -3  12   3        0.38        0.12      1.18 o 
  -2  12   3        0.87        2.63      0.60 o 
  -1  12   3     1540.22     1596.12      8.71 o 
   0  12   3        0.13        1.82      0.62 o 
   1  12   3       14.12       21.68      0.85 o 
   2  12   3        0.07        2.07      0.60 o 
   3  12   3     1094.46     1107.77     20.85 o 
   4  12   3       55.95       54.04      1.24 o 
   5  12   3        3.66        4.83      0.67 o 
  -5  13   3        1.58        3.15      1.82 o 
  -4  13   3       13.39       15.16      1.39 o 
  -3  13   3       59.91       55.07      2.28 o 
  -2  13   3      404.15      402.36      5.30 o 
  -1  13   3      189.94      226.20      2.64 o 
   0  13   3       92.91       70.66      1.55 o 
   1  13   3        1.11        0.40      0.50 o 
   2  13   3        1.18        2.71      0.65 o 
   3  13   3      234.04      242.84      2.93 o 
   4  13   3      109.00      107.08      1.71 o 
   5  13   3        4.22       10.57      2.97 o 
  -5  14   3       19.15       19.78      2.02 o 
  -4  14   3       20.79       24.92      1.59 o 
  -3  14   3        0.05        0.08      0.56 o 
  -2  14   3       42.86       43.47      1.21 o 
  -1  14   3     1473.37     1503.06      7.11 o 
   0  14   3      173.19      172.94      2.49 o 
   1  14   3       11.32       16.33      0.84 o 
   2  14   3      143.73      150.66      2.62 o 
   3  14   3      698.59      719.59      6.79 o 
   4  14   3        9.31        6.07      0.62 o 
   5  14   3        1.20       -0.11      0.88 o 
  -5  15   3        1.91        1.71      1.31 o 
  -4  15   3       58.29       54.31      1.60 o 
  -3  15   3       88.76       79.83      1.84 o 
  -2  15   3      150.18      144.10      2.45 o 
  -1  15   3      172.48      170.84      2.30 o 
   0  15   3      370.81      385.39      3.83 o 
   1  15   3        0.21        1.72      0.66 o 
   2  15   3       36.99       41.94      1.24 o 
   3  15   3        0.74        1.44      0.91 o 
   4  15   3        2.34        3.02      0.62 o 
  -4  16   3       11.16       10.82      1.18 o 
  -3  16   3       19.90       17.06      1.40 o 
  -2  16   3      248.27      225.21      2.61 o 
  -1  16   3       90.83      106.29      2.03 o 
   0  16   3      270.08      282.88      4.09 o 
   1  16   3       25.81       23.65      1.17 o 
   2  16   3      103.67      113.89      1.89 o 
   3  16   3       15.10       21.34      1.25 o 
   4  16   3       40.71       42.47      1.32 o 
  -4  17   3        6.37        7.51      0.96 o 
  -3  17   3        1.66        2.38      0.89 o 
  -2  17   3      173.64      197.33      2.43 o 
  -1  17   3       74.90       65.02      1.51 o 
   0  17   3      115.85      121.07      2.99 o 
   1  17   3      120.44      116.78      2.34 o 
   2  17   3        4.10        4.07      0.74 o 
   3  17   3       53.70       53.11      1.97 o 
   4  17   3        1.53        4.17      0.60 o 
  -4  18   3       33.94       38.54      1.62 o 
  -3  18   3        1.41        2.26      0.82 o 
  -2  18   3       10.61       14.69      0.79 o 
  -1  18   3      183.33      205.07      2.65 o 
   0  18   3      536.59      512.19      6.53 o 
   1  18   3        4.25        5.30      0.87 o 
   2  18   3      275.59      270.67      3.18 o 
   3  18   3       45.91       52.89      1.84 o 
   4  18   3        5.57        1.56      0.60 o 
  -4  19   3        6.43        5.39      0.79 o 
  -3  19   3       26.26       19.10      1.00 o 
  -2  19   3        4.27        6.89      0.74 o 
  -1  19   3      391.49      398.25      4.23 o 
   0  19   3       53.60       57.13      2.01 o 
   1  19   3      284.82      279.08      5.72 o 
   2  19   3      155.62      161.25      3.14 o 
   3  19   3        7.06        8.36      0.78 o 
  -3  20   3        0.00       -0.50      0.77 o 
  -2  20   3      113.91      138.07      2.23 o 
  -1  20   3       23.62       18.51      1.10 o 
   0  20   3       83.82       76.73      2.30 o 
   1  20   3        4.77        3.61      1.47 o 
   2  20   3        0.09        0.68      1.28 o 
   3  20   3        6.84        7.80      0.67 o 
  -3  21   3        6.63        7.66      0.83 o 
  -2  21   3        4.70        5.61      0.89 o 
  -1  21   3       55.17       62.56      1.41 o 
   0  21   3        2.69        0.46      0.58 o 
   1  21   3       24.82       25.70      1.97 o 
   2  21   3      112.30      119.51      2.64 o 
   3  21   3       71.55       67.54      1.41 o 
  -3  22   3        1.00        2.26      0.80 o 
  -2  22   3       87.74       76.51      2.20 o 
  -1  22   3       28.84       28.75      0.94 o 
   0  22   3       20.31       19.87      1.37 o 
   1  22   3        2.48        2.45      0.65 o 
   2  22   3        1.11        1.78      0.54 o 
  -2  23   3        0.17        0.85      0.60 o 
  -1  23   3        1.41        1.19      0.60 o 
   0  23   3        0.00       -0.59      1.05 o 
   1  23   3        2.89        1.28      0.56 o 
   2  23   3       21.77       18.89      1.02 o 
  -1  24   3        2.95        2.04      1.17 o 
   0  24   3        5.09        5.29      0.77 o 
   1  24   3        2.88        4.53      1.14 o 
  -6   0   4       19.21       23.16      1.53 o 
  -5   0   4        3.73       -1.31      1.85 o 
  -4   0   4        0.82        4.02      1.37 o 
  -3   0   4      591.68      570.30      6.89 o 
  -2   0   4     4564.62     4523.76     29.12 o 
  -1   0   4     4211.21     3987.48     23.66 o 
   0   0   4     4560.96     4470.05     21.45 o 
   1   0   4      156.74      107.20      4.52 o 
   2   0   4     2960.21     2810.27     32.71 o 
   3   0   4     2798.33     2822.70     10.16 o 
   4   0   4        4.20        3.38      0.90 o 
   5   0   4        6.40       10.56      1.24 o 
  -6   1   4       53.72       59.44      1.59 o 
  -5   1   4       40.19       40.13      1.91 o 
  -4   1   4      192.82      201.22      5.45 o 
  -3   1   4       80.67       80.12      1.46 o 
  -2   1   4      687.81      679.85     11.52 o 
  -1   1   4    33496.41    31602.72    140.67 o 
   0   1   4     4609.87     4083.00     19.84 o 
   1   1   4       31.85       33.52      1.17 o 
   2   1   4      372.80      348.59      8.15 o 
   3   1   4     1341.84     1520.35     24.05 o 
   4   1   4       83.02       93.31      1.69 o 
   5   1   4      102.98      107.33      2.13 o 
  -6   2   4       31.80       30.83      1.39 o 
  -5   2   4        8.24        4.82      4.01 o 
  -4   2   4        2.40        3.92      0.73 o 
  -3   2   4       18.50       29.05      1.05 o 
  -2   2   4     1725.41     1729.66     22.78 o 
  -1   2   4     1391.83     1302.87      9.96 o 
   0   2   4     1593.49     1575.36     13.32 o 
   1   2   4     1221.49      960.71      6.85 o 
   2   2   4       95.57       75.30      5.76 o 
   3   2   4      409.23      453.47      4.21 o 
   4   2   4      109.47      109.10      1.80 o 
   5   2   4       45.54       52.41      1.60 o 
  -6   3   4        0.01        1.56      0.71 o 
  -5   3   4       20.94       22.89      2.68 o 
  -4   3   4       47.40       42.57      1.38 o 
  -3   3   4       97.81       79.53      1.94 o 
  -2   3   4     1316.42     1422.19     12.91 o 
  -1   3   4     8128.62     7637.07     35.05 o 
   0   3   4     5320.28     4174.64     50.20 o 
   1   3   4     1680.02     1796.55     12.33 o 
   2   3   4      192.23      229.60      6.57 o 
   3   3   4       31.04       38.63      0.82 o 
   4   3   4       79.12       73.15      1.35 o 
   5   3   4        5.76       11.10      1.06 o 
  -6   4   4        9.92        7.74      1.24 o 
  -5   4   4       36.57       44.06      1.82 o 
  -4   4   4        0.06       -0.32      0.78 o 
  -3   4   4       35.62       35.49      0.88 o 
  -2   4   4        8.29        4.44      1.17 o 
  -1   4   4     3382.89     3371.77     24.57 o 
   0   4   4       15.70        7.63      1.48 o 
   1   4   4        1.87        6.37      0.81 o 
   2   4   4      604.01      652.24     10.92 o 
   3   4   4      128.15      111.05      1.36 o 
   4   4   4      382.55      399.21      4.51 o 
   5   4   4      190.16      170.44      3.16 o 
  -6   5   4       10.79       11.81      1.33 o 
  -5   5   4        0.16        3.90      1.08 o 
  -4   5   4        0.11        0.22      0.70 o 
  -3   5   4       57.72       70.19      1.10 o 
  -2   5   4      397.37      372.08      9.40 o 
  -1   5   4     1734.80     1662.74     18.28 o 
   0   5   4     1829.67     1742.30     16.92 o 
   1   5   4     2028.90     2347.62     51.40 o 
   2   5   4       54.16       42.97      2.97 o 
   3   5   4        1.79        0.12      0.41 o 
   4   5   4      121.13      126.25      2.95 o 
   5   5   4       19.31       18.70      1.54 o 
  -6   6   4        1.96        2.27      1.03 o 
  -5   6   4       90.52      110.11      2.56 o 
  -4   6   4       37.33       31.67      1.17 o 
  -3   6   4        0.28        0.26      0.34 o 
  -2   6   4     2562.85     2640.53     46.38 o 
  -1   6   4     3645.97     3662.96     52.65 o 
   0   6   4     4012.76     3843.71     26.77 o 
   1   6   4      358.74      413.82      8.00 o 
   2   6   4      141.72       95.74      4.20 o 
   3   6   4       69.21       77.11      1.66 o 
   4   6   4      424.25      394.30      3.41 o 
   5   6   4      182.94      178.05      3.04 o 
  -5   7   4       73.57       85.02      2.24 o 
  -4   7   4      131.52      109.90      2.52 o 
  -3   7   4        3.99        3.31      0.40 o 
  -2   7   4      311.78      260.51     11.88 o 
  -1   7   4        9.60       10.82      2.41 o 
   0   7   4       96.80      111.74      5.07 o 
   1   7   4      367.84      371.04     15.24 o 
   2   7   4       13.29       14.55      1.12 o 
   3   7   4      195.48      188.04      3.25 o 
   4   7   4       16.78       20.51      1.20 o 
   5   7   4        1.28        0.80      0.70 o 
  -5   8   4       87.15       81.97      3.00 o 
  -4   8   4      227.06      247.67      3.22 o 
  -3   8   4      161.61      143.03      1.52 o 
  -2   8   4     1238.09     1265.57     20.18 o 
  -1   8   4     3774.35     3772.76     32.68 o 
   0   8   4       48.18       51.27      3.80 o 
   1   8   4       15.29        8.84      1.15 o 
   2   8   4       29.27       22.76      1.04 o 
   3   8   4       21.93       19.09      1.03 o 
   4   8   4      144.58      167.12      4.03 o 
   5   8   4       51.35       52.95      1.45 o 
  -5   9   4        2.13        4.92      0.84 o 
  -4   9   4       76.69       74.50      1.95 o 
  -3   9   4        0.03        0.94      0.50 o 
  -2   9   4       71.89       92.94      1.87 o 
  -1   9   4      291.40      268.14      9.34 o 
   0   9   4       35.69       80.85      4.94 o 
   1   9   4      210.14      191.67      6.91 o 
   2   9   4        1.91        1.36      0.45 o 
   3   9   4      124.82      116.37      2.81 o 
   4   9   4       82.13       86.77      2.03 o 
   5   9   4        0.25       -0.21      0.77 o 
  -5  10   4        4.13        8.45      0.85 o 
  -4  10   4       29.72       25.81      1.36 o 
  -3  10   4        0.05        1.10      0.45 o 
  -2  10   4       79.49       75.92      1.26 o 
  -1  10   4       65.32       55.58      4.66 o 
   0  10   4     1645.15     1728.40     23.25 o 
   1  10   4      265.04      262.41      4.29 o 
   2  10   4        0.13        0.36      0.47 o 
   3  10   4      173.30      190.91      3.98 o 
   4  10   4       28.68       13.14      1.11 o 
   5  10   4       14.75       21.71      1.14 o 
  -5  11   4        0.51        3.21      1.51 o 
  -4  11   4       48.31       50.29      2.10 o 
  -3  11   4       41.55       42.80      1.05 o 
  -2  11   4        0.02        0.31      0.38 o 
  -1  11   4       41.23       30.78      1.64 o 
   0  11   4        0.14        3.07      1.43 o 
   1  11   4       36.97       59.77      1.23 o 
   2  11   4        0.92        3.08      0.58 o 
   3  11   4        5.99        7.79      0.77 o 
   4  11   4      166.30      150.63      2.18 o 
   5  11   4       19.63       17.80      1.00 o 
  -5  12   4        7.97       16.32      1.80 o 
  -4  12   4      190.01      195.84      3.66 o 
  -3  12   4       35.14       30.25      0.97 o 
  -2  12   4        0.39        0.92      0.45 o 
  -1  12   4       24.83       38.40      0.98 o 
   0  12   4      453.01      542.18      4.16 o 
   1  12   4      178.37      190.83      2.23 o 
   2  12   4      458.06      474.31      4.63 o 
   3  12   4      312.48      323.96      3.42 o 
   4  12   4      175.61      187.69      2.53 o 
   5  12   4       57.20       44.04      1.95 o 
  -5  13   4        7.22        8.52      2.14 o 
  -4  13   4       58.36       62.44      3.35 o 
  -3  13   4      125.90      124.32      2.06 o 
  -2  13   4       68.71       71.68      1.39 o 
  -1  13   4        5.68        6.96      0.58 o 
   0  13   4      598.33      630.38      3.71 o 
   1  13   4       24.10       25.02      1.09 o 
   2  13   4       13.65       11.07      0.86 o 
   3  13   4       94.53       87.89      1.79 o 
   4  13   4      107.69      101.52      1.76 o 
   5  13   4        3.52        4.69      0.93 o 
  -5  14   4        3.20        2.64      1.77 o 
  -4  14   4      255.45      255.86      5.81 o 
  -3  14   4       41.61       37.60      1.24 o 
  -2  14   4      111.79      111.06      1.95 o 
  -1  14   4       30.37       27.45      0.89 o 
   0  14   4       35.93       33.53      1.45 o 
   1  14   4       85.05       73.90      1.72 o 
   2  14   4      754.09      757.43      5.14 o 
   3  14   4       21.56       27.60      1.19 o 
   4  14   4       30.56       33.20      1.22 o 
  -5  15   4        9.18        8.29      1.47 o 
  -4  15   4       14.88       13.90      3.15 o 
  -3  15   4       83.50       82.35      1.62 o 
  -2  15   4        0.09        1.24      0.59 o 
  -1  15   4      146.88      147.17      2.17 o 
   0  15   4      154.29      165.05      3.10 o 
   1  15   4       39.65       50.68      1.51 o 
   2  15   4      648.61      675.88      7.84 o 
   3  15   4       87.40       87.38      2.09 o 
   4  15   4        0.67        0.83      0.61 o 
  -4  16   4      283.43      268.38      3.53 o 
  -3  16   4       33.56       26.30      1.45 o 
  -2  16   4       66.24       62.80      1.50 o 
  -1  16   4      668.39      700.60      7.73 o 
   0  16   4      194.86      176.32      3.51 o 
   1  16   4        7.27        4.99      0.87 o 
   2  16   4       25.51       18.18      1.34 o 
   3  16   4      274.78      275.64      3.54 o 
   4  16   4        0.07       -0.02      0.55 o 
  -4  17   4       21.22       20.74      1.56 o 
  -3  17   4       33.99       35.28      1.28 o 
  -2  17   4        3.81        8.13      0.77 o 
  -1  17   4       42.31       34.98      1.28 o 
   0  17   4      372.28      394.02      6.88 o 
   1  17   4       44.17       44.17      1.64 o 
   2  17   4      527.51      478.42      5.77 o 
   3  17   4        7.42        8.09      1.07 o 
   4  17   4        9.90       14.76      0.78 o 
  -4  18   4       38.19       33.00      1.54 o 
  -3  18   4        3.88        3.02      0.81 o 
  -2  18   4        1.44        1.90      0.68 o 
  -1  18   4        0.73        0.53      0.57 o 
   0  18   4       81.99       81.84      2.16 o 
   1  18   4       47.47       37.52      1.80 o 
   2  18   4        2.80        1.05      0.76 o 
   3  18   4      168.02      146.43      3.76 o 
   4  18   4        0.01        0.27      0.55 o 
  -4  19   4        8.70        8.77      0.86 o 
  -3  19   4        0.09        0.85      0.69 o 
  -2  19   4        0.01       -0.14      0.62 o 
  -1  19   4       25.28       20.00      1.17 o 
   0  19   4        1.87        2.94      1.18 o 
   1  19   4      531.79      559.04     11.65 o 
   2  19   4      159.00      175.82      5.54 o 
   3  19   4        0.01        0.88      0.92 o 
  -3  20   4       89.69       85.55      2.14 o 
  -2  20   4       40.32       39.86      1.30 o 
  -1  20   4       15.07       18.89      0.94 o 
   0  20   4       60.04       60.39      2.08 o 
   1  20   4       98.05       85.86      3.79 o 
   2  20   4       89.98       98.69      2.58 o 
   3  20   4        0.00       -0.19      0.40 o 
  -3  21   4       15.34       12.84      0.95 o 
  -2  21   4        2.62        1.29      0.60 o 
  -1  21   4        9.67       12.54      0.87 o 
   0  21   4        0.38        0.17      0.82 o 
   1  21   4       55.95       50.38      1.85 o 
   2  21   4        3.17        1.40      0.66 o 
   3  21   4        0.14        0.64      0.55 o 
  -2  22   4        4.34        3.36      0.79 o 
  -1  22   4        9.62        7.43      0.88 o 
   0  22   4       37.28       38.56      1.54 o 
   1  22   4       21.23       19.88      1.08 o 
   2  22   4       21.17       21.67      1.19 o 
  -2  23   4        2.84        3.47      0.82 o 
  -1  23   4       24.37       20.11      1.20 o 
   0  23   4        0.03        0.42      0.66 o 
   1  23   4        5.80        5.93      0.67 o 
   2  23   4       36.10       35.78      1.25 o 
  -1  24   4        9.36        8.75      1.41 o 
   0  24   4       13.06       13.06      0.96 o 
   1  24   4        8.69        7.00      1.28 o 
  -6   1   5        5.70        9.38      0.87 o 
  -5   1   5        3.46        2.36      1.35 o 
  -4   1   5       34.85       39.05      2.06 o 
  -3   1   5      232.84      261.43      2.61 o 
  -2   1   5      729.83      650.71      8.55 o 
  -1   1   5     4218.19     4216.22     33.43 o 
   0   1   5      563.82      715.13     13.04 o 
   1   1   5     1573.55     1558.54     18.78 o 
   2   1   5       93.19       73.78      3.99 o 
   3   1   5      144.32      175.27      1.94 o 
   4   1   5       21.18       11.31      0.83 o 
   5   1   5        0.33        1.98      0.66 o 
  -6   2   5       49.02       45.66      1.35 o 
  -5   2   5       31.43       26.71      2.57 o 
  -4   2   5       23.06       33.66      1.32 o 
  -3   2   5        5.53       16.70      0.63 o 
  -2   2   5      586.99      521.32     11.18 o 
  -1   2   5     1729.65     1560.72     11.90 o 
   0   2   5        1.61       -0.17      1.00 o 
   1   2   5      439.54      485.59      4.89 o 
   2   2   5      281.32      391.78     13.06 o 
   3   2   5        7.22        3.54      0.67 o 
   4   2   5      306.39      312.50      3.77 o 
   5   2   5       61.84       64.11      1.69 o 
  -6   3   5       49.66       45.55      1.33 o 
  -5   3   5       22.26       24.57      1.98 o 
  -4   3   5        7.05       10.25      1.32 o 
  -3   3   5      428.35      392.78      2.05 o 
  -2   3   5     1187.03     1271.96     17.68 o 
  -1   3   5      596.69      527.98     10.24 o 
   0   3   5       20.90       22.32      0.96 o 
   1   3   5      254.29      241.28      4.02 o 
   2   3   5        3.41        2.60      1.94 o 
   3   3   5        0.88        3.05      0.42 o 
   4   3   5      191.67      205.21      2.52 o 
   5   3   5       52.44       48.58      1.54 o 
  -6   4   5        4.81        2.73      0.67 o 
  -5   4   5        6.00       12.13      1.59 o 
  -4   4   5       18.70       13.88      1.43 o 
  -3   4   5       46.55       54.72      0.82 o 
  -2   4   5       36.76       22.03      2.83 o 
  -1   4   5      243.45      269.03      7.60 o 
   0   4   5       65.73       38.09      2.75 o 
   1   4   5      432.13      374.01      6.78 o 
   2   4   5      544.41      495.96      9.77 o 
   3   4   5        0.75       -0.14      0.36 o 
   4   4   5      328.45      341.07      4.52 o 
   5   4   5       90.75       73.30      1.78 o 
  -6   5   5       44.63       45.06      1.95 o 
  -5   5   5       29.94       37.04      2.12 o 
  -4   5   5       23.05       18.58      1.34 o 
  -3   5   5      492.73      554.99      2.81 o 
  -2   5   5      258.13      288.95      9.11 o 
  -1   5   5       26.32       38.21      3.35 o 
   0   5   5     1256.07     1339.76     15.58 o 
   1   5   5      862.11     1021.10     18.24 o 
   2   5   5      611.48      659.65     11.11 o 
   3   5   5       32.52       25.32      0.78 o 
   4   5   5      142.28      131.41      2.59 o 
   5   5   5       54.49       61.74      1.66 o 
  -6   6   5        9.63       13.77      1.33 o 
  -5   6   5        7.34       11.60      1.74 o 
  -4   6   5        6.77        6.03      0.93 o 
  -3   6   5      149.58      142.78      1.36 o 
  -2   6   5       42.89       51.17      4.17 o 
  -1   6   5       73.79       86.46      4.82 o 
   0   6   5       22.52       29.92      2.75 o 
   1   6   5      164.53      172.34      5.42 o 
   2   6   5       19.19       35.06      1.18 o 
   3   6   5       33.17       39.96      0.97 o 
   4   6   5       42.97       39.97      1.31 o 
   5   6   5       35.12       48.42      1.29 o 
  -6   7   5       30.52       29.29      1.58 o 
  -5   7   5       67.20       63.89      2.03 o 
  -4   7   5        2.08        3.24      0.93 o 
  -3   7   5       41.41       61.13      0.96 o 
  -2   7   5      357.78      388.84     11.30 o 
  -1   7   5        0.89        1.91      1.72 o 
   0   7   5        2.96        8.12      1.91 o 
   1   7   5      363.36      314.87      7.88 o 
   2   7   5      279.19      339.44      3.76 o 
   3   7   5       50.54       56.93      1.74 o 
   4   7   5      973.21      966.45      6.60 o 
   5   7   5        7.84        7.69      1.09 o 
  -5   8   5        2.39        6.18      1.06 o 
  -4   8   5        3.79        5.21      1.01 o 
  -3   8   5        9.66        8.63      0.48 o 
  -2   8   5       90.40      110.79      1.49 o 
  -1   8   5      421.13      492.17     12.24 o 
   0   8   5      279.70      318.13      9.27 o 
   1   8   5     3148.84     3158.44     26.94 o 
   2   8   5       21.60       30.66      0.82 o 
   3   8   5      596.72      615.60      9.13 o 
   4   8   5       21.87       17.74      1.03 o 
   5   8   5        6.51       11.58      0.85 o 
  -5   9   5       49.44       55.25      3.53 o 
  -4   9   5       47.86       62.42      1.83 o 
  -3   9   5        2.03        3.32      0.45 o 
  -2   9   5       63.64       42.18      0.99 o 
  -1   9   5      347.25      381.87     11.37 o 
   0   9   5     1925.33     1945.68     23.92 o 
   1   9   5        6.80       20.76      2.52 o 
   2   9   5       56.67       69.09      1.36 o 
   3   9   5      293.80      314.03      6.56 o 
   4   9   5      674.78      626.92      5.12 o 
   5   9   5        2.46        5.42      0.69 o 
  -5  10   5       26.27       23.74      1.33 o 
  -4  10   5       19.11       19.79      1.29 o 
  -3  10   5       14.74       17.82      0.71 o 
  -2  10   5      631.82      591.92      4.69 o 
  -1  10   5      268.64      309.41      6.02 o 
   0  10   5        0.91        2.16      1.68 o 
   1  10   5       74.58      111.90      2.32 o 
   2  10   5       10.92       13.50      0.88 o 
   3  10   5        1.21        0.93      0.51 o 
   4  10   5        7.33       12.30      0.99 o 
   5  10   5       37.65       34.89      1.26 o 
  -5  11   5        4.88        3.31      1.08 o 
  -4  11   5      201.71      210.06      3.06 o 
  -3  11   5       15.12       12.39      0.73 o 
  -2  11   5        0.47        1.14      0.45 o 
  -1  11   5       12.74       21.72      0.79 o 
   0  11   5       23.46       24.93      1.66 o 
   1  11   5       13.83       21.40      0.99 o 
   2  11   5      174.77      186.96      3.18 o 
   3  11   5       53.29       60.03      1.36 o 
   4  11   5        0.59        1.19      0.66 o 
   5  11   5        1.93        1.25      0.60 o 
  -5  12   5        0.20        1.37      0.62 o 
  -4  12   5       45.03       39.70      1.43 o 
  -3  12   5       72.09       68.99      1.47 o 
  -2  12   5      248.59      255.41      5.22 o 
  -1  12   5        1.22        1.86      0.47 o 
   0  12   5       36.95       36.78      1.40 o 
   1  12   5        0.71        0.73      0.51 o 
   2  12   5       72.56       95.32      2.02 o 
   3  12   5      249.13      253.26      3.77 o 
   4  12   5        3.10        2.16      0.79 o 
   5  12   5        5.70        2.91      0.83 o 
  -5  13   5       20.26       19.12      1.86 o 
  -4  13   5        4.94        7.87      1.65 o 
  -3  13   5       36.17       26.55      1.43 o 
  -2  13   5       45.39       48.38      1.22 o 
  -1  13   5      133.03      122.35      1.66 o 
   0  13   5      133.32      148.13      2.78 o 
   1  13   5      156.07      163.56      2.54 o 
   2  13   5        5.67        5.82      0.85 o 
   3  13   5        6.88        5.93      0.67 o 
   4  13   5       35.40       41.86      1.41 o 
  -5  14   5        3.23        4.02      1.82 o 
  -4  14   5        4.67        8.97      2.04 o 
  -3  14   5       37.58       33.34      1.31 o 
  -2  14   5        6.20        6.37      0.64 o 
  -1  14   5        0.14        0.51      0.54 o 
   0  14   5      444.68      454.50      5.22 o 
   1  14   5       84.45       98.80      2.01 o 
   2  14   5      182.01      193.72      3.55 o 
   3  14   5       96.21       97.56      2.87 o 
   4  14   5        0.13        0.59      0.67 o 
  -5  15   5        2.53        3.02      1.29 o 
  -4  15   5        4.61        5.55      4.39 o 
  -3  15   5        2.00        1.02      0.59 o 
  -2  15   5       32.73       31.63      1.22 o 
  -1  15   5      521.64      562.09      5.96 o 
   0  15   5       17.73       14.92      1.21 o 
   1  15   5      805.22      854.95     11.57 o 
   2  15   5        9.78       13.17      1.36 o 
   3  15   5       10.54        8.55      1.00 o 
   4  15   5       23.09       22.62      1.30 o 
  -4  16   5        1.10        1.26      1.24 o 
  -3  16   5       52.86       47.10      1.25 o 
  -2  16   5       31.00       28.67      1.12 o 
  -1  16   5       38.19       42.68      1.31 o 
   0  16   5     1305.66     1285.40      7.63 o 
   1  16   5       30.12       23.75      2.23 o 
   2  16   5      118.65      101.07      3.81 o 
   3  16   5      187.69      191.81      4.91 o 
   4  16   5        0.02       -0.05      0.67 o 
  -4  17   5       19.41       23.02      1.58 o 
  -3  17   5        2.23        2.02      0.82 o 
  -2  17   5        2.47        2.47      0.77 o 
  -1  17   5       30.75       22.63      1.29 o 
   0  17   5       12.87       11.70      1.47 o 
   1  17   5       50.29       47.05      2.03 o 
   2  17   5        2.96        3.64      0.82 o 
   3  17   5        0.22       -0.70      0.86 o 
   4  17   5        7.08        7.07      0.82 o 
  -4  18   5        0.53        0.82      0.85 o 
  -3  18   5        4.39        3.58      0.68 o 
  -2  18   5       21.27       23.16      1.16 o 
  -1  18   5       12.21       11.79      0.92 o 
   0  18   5      637.01      629.10      7.45 o 
   1  18   5      573.28      634.72      6.97 o 
   2  18   5       60.67       52.32      1.47 o 
   3  18   5       12.61       11.96      0.84 o 
  -4  19   5        1.11        1.51      0.83 o 
  -3  19   5        0.25        1.48      0.56 o 
  -2  19   5       45.46       42.92      1.24 o 
  -1  19   5      248.37      245.17      3.02 o 
   0  19   5      359.43      399.40      5.94 o 
   1  19   5        1.68        4.76      0.85 o 
   2  19   5       16.02       13.07      1.20 o 
   3  19   5        2.88        1.91      0.51 o 
  -3  20   5       10.29        8.38      1.10 o 
  -2  20   5       32.83       34.18      1.38 o 
  -1  20   5        5.32        4.80      0.76 o 
   0  20   5      131.94      138.55      2.99 o 
   1  20   5       35.52       29.69      1.82 o 
   2  20   5       62.72       66.05      1.70 o 
   3  20   5       10.69        6.01      0.59 o 
  -3  21   5        2.66        2.34      0.63 o 
  -2  21   5       39.58       40.52      1.33 o 
  -1  21   5        3.87        6.13      1.08 o 
   0  21   5        0.31        1.55      0.84 o 
   1  21   5       35.38       31.60      1.74 o 
   2  21   5       17.01       17.85      1.04 o 
  -2  22   5        4.76        3.83      0.55 o 
  -1  22   5        2.62        3.00      0.85 o 
   0  22   5       25.93       30.24      1.58 o 
   1  22   5        9.65       10.29      1.10 o 
   2  22   5       25.36       22.77      1.17 o 
  -2  23   5        1.61        1.08      0.88 o 
  -1  23   5        0.14        0.71      0.64 o 
   0  23   5       23.95       20.45      0.95 o 
   1  23   5       13.89       12.38      0.78 o 
  -1  24   5        7.31        9.09      1.39 o 
   0  24   5        2.86        2.45      0.64 o 
  -6   0   6       44.51       49.79      1.97 o 
  -5   0   6       38.71       46.33      2.82 o 
  -4   0   6       63.06       87.96      2.34 o 
  -3   0   6      286.64      271.42      3.57 o 
  -2   0   6     2502.36     2507.13     25.53 o 
  -1   0   6     1127.20     1067.81     14.85 o 
   0   0   6     1046.45     1085.59     13.23 o 
   1   0   6     5301.77     5290.60     34.67 o 
   2   0   6     3537.67     3832.69     40.39 o 
   3   0   6      276.08      305.85      3.88 o 
   4   0   6      934.61      953.05      9.24 o 
   5   0   6        2.58        5.32      0.97 o 
  -6   1   6       14.49       11.17      0.99 o 
  -5   1   6       53.94       35.87      1.79 o 
  -4   1   6      139.76      161.15      2.63 o 
  -3   1   6      209.41      188.42      1.61 o 
  -2   1   6     1044.38     1059.06     27.11 o 
  -1   1   6     1321.33     1343.61     11.85 o 
   0   1   6      426.67      369.21      5.53 o 
   1   1   6     1434.21     1512.12     13.29 o 
   2   1   6     3521.00     3686.81     27.94 o 
   3   1   6        1.33        0.66      0.62 o 
   4   1   6       99.65      106.41      1.94 o 
   5   1   6        3.12        4.50      0.68 o 
  -6   2   6       32.76       30.73      1.17 o 
  -5   2   6        2.71        5.81      3.36 o 
  -4   2   6        7.67       14.18      0.96 o 
  -3   2   6        1.01        5.37      0.41 o 
  -2   2   6      512.56      564.50     12.38 o 
  -1   2   6     1732.95     1827.07     14.01 o 
   0   2   6      352.24      315.34      7.35 o 
   1   2   6       42.52       29.07      1.41 o 
   2   2   6      101.95      137.56      8.19 o 
   3   2   6      386.23      382.41      3.64 o 
   4   2   6        9.15        6.93      0.85 o 
   5   2   6        3.99        8.21      0.94 o 
  -6   3   6        0.29        1.79      0.71 o 
  -5   3   6        8.77        9.79      3.54 o 
  -4   3   6       31.88       33.60      2.58 o 
  -3   3   6       33.51       35.09      0.70 o 
  -2   3   6      210.01      194.31      7.52 o 
  -1   3   6       15.92       43.09      3.41 o 
   0   3   6      374.86      375.38      4.87 o 
   1   3   6     2262.70     2331.91     19.47 o 
   2   3   6        6.13        4.34      2.19 o 
   3   3   6       44.66       39.22      1.08 o 
   4   3   6        5.60        9.03      0.85 o 
   5   3   6       16.76        8.64      1.07 o 
  -6   4   6        0.75        1.69      0.67 o 
  -5   4   6        0.18        2.16      1.15 o 
  -4   4   6      102.07      108.59      2.35 o 
  -3   4   6      283.60      287.72      1.89 o 
  -2   4   6     1251.38     1260.20     19.26 o 
  -1   4   6       20.98       34.61      3.21 o 
   0   4   6       66.53       85.02      4.25 o 
   1   4   6     1107.19     1180.08     13.07 o 
   2   4   6      387.81      360.74      2.90 o 
   3   4   6      740.20      778.01      4.98 o 
   4   4   6       49.66       55.40      1.76 o 
   5   4   6       11.87       11.34      0.98 o 
  -6   5   6        1.40        0.68      0.97 o 
  -5   5   6       15.35       13.39      1.32 o 
  -4   5   6        5.94        5.87      1.36 o 
  -3   5   6      142.19      147.41      1.40 o 
  -2   5   6       65.89       69.85      4.94 o 
  -1   5   6       59.03       50.84      3.95 o 
   0   5   6      894.50      838.50     13.36 o 
   1   5   6      797.89      809.34     11.65 o 
   2   5   6       30.42       48.28      1.41 o 
   3   5   6       62.95       58.58      1.21 o 
   4   5   6      577.29      582.87      4.93 o 
   5   5   6       42.36       36.95      1.35 o 
  -6   6   6       43.31       47.13      1.88 o 
  -5   6   6       25.03       24.44      1.95 o 
  -4   6   6      218.25      231.26      3.43 o 
  -3   6   6      376.41      391.62      2.53 o 
  -2   6   6     1083.36     1195.88     20.30 o 
  -1   6   6       45.69       30.41      3.32 o 
   0   6   6      648.80      743.11     13.12 o 
   1   6   6     1731.49     1912.08     18.89 o 
   2   6   6      201.61      204.02      2.19 o 
   3   6   6      357.53      369.81      2.80 o 
   4   6   6      171.84      140.93      2.23 o 
   5   6   6        1.53        0.54      0.96 o 
  -5   7   6       21.32       18.87      1.38 o 
  -4   7   6       43.89       46.76      1.61 o 
  -3   7   6      881.33      843.53      3.70 o 
  -2   7   6       33.58       34.98      1.04 o 
  -1   7   6     1110.07     1180.11     19.16 o 
   0   7   6      725.71      784.52     14.17 o 
   1   7   6      402.78      445.96      9.81 o 
   2   7   6        1.54        0.70      0.43 o 
   3   7   6      323.34      315.77      2.68 o 
   4   7   6      839.35      830.78     11.65 o 
   5   7   6      167.08      198.53      3.70 o 
  -5   8   6       26.70       32.27      1.59 o 
  -4   8   6      189.02      198.15      2.56 o 
  -3   8   6      498.98      498.81      2.91 o 
  -2   8   6      511.59      511.89      4.16 o 
  -1   8   6      110.33      126.34      6.63 o 
   0   8   6       86.79      103.84      5.55 o 
   1   8   6        2.92        6.64      1.55 o 
   2   8   6       23.26       27.95      0.83 o 
   3   8   6        1.48        3.06      0.65 o 
   4   8   6      386.65      413.44      3.64 o 
   5   8   6       20.96       36.44      1.16 o 
  -5   9   6        0.02        0.05      0.85 o 
  -4   9   6       21.29       23.73      1.15 o 
  -3   9   6        0.04        0.71      0.43 o 
  -2   9   6      247.89      258.73      2.03 o 
  -1   9   6        6.57        5.62      0.86 o 
   0   9   6        6.65       10.84      2.37 o 
   1   9   6      756.20      891.69      7.99 o 
   2   9   6      849.43      861.48      5.21 o 
   3   9   6       19.36       14.07      0.86 o 
   4   9   6       86.15       85.30      1.99 o 
   5   9   6        0.34        1.21      0.90 o 
  -5  10   6        4.86        3.48      0.88 o 
  -4  10   6       23.62       23.33      0.95 o 
  -3  10   6       27.04       35.22      0.95 o 
  -2  10   6      482.64      505.83      2.73 o 
  -1  10   6        3.24        3.82      0.57 o 
   0  10   6     1599.00     1552.76     22.20 o 
   1  10   6       44.21       56.89      1.86 o 
   2  10   6       33.09       42.43      1.15 o 
   3  10   6      575.65      595.78      5.43 o 
   4  10   6        5.08        2.51      0.75 o 
   5  10   6       74.96       73.30      1.33 o 
  -5  11   6        4.53        4.55      0.85 o 
  -4  11   6       17.76       19.79      1.02 o 
  -3  11   6       51.98       46.24      1.07 o 
  -2  11   6       62.77       54.16      1.45 o 
  -1  11   6       61.71       68.09      1.59 o 
   0  11   6      137.33      159.76      8.17 o 
   1  11   6      290.63      313.47      8.10 o 
   2  11   6      613.62      634.71      6.83 o 
   3  11   6      223.23      216.75      4.05 o 
   4  11   6        7.68       10.81      0.89 o 
   5  11   6       13.70       13.14      1.15 o 
  -5  12   6       60.64       55.18      2.14 o 
  -4  12   6      176.75      165.94      4.53 o 
  -3  12   6       29.98       33.03      0.97 o 
  -2  12   6       10.95        6.12      0.49 o 
  -1  12   6      795.55      847.93      5.67 o 
   0  12   6        8.64        9.05      1.16 o 
   1  12   6      143.47      132.72      4.15 o 
   2  12   6      241.09      223.17      3.06 o 
   3  12   6        3.92        1.55      0.79 o 
   4  12   6       13.25       18.17      1.08 o 
  -5  13   6       16.16       15.78      0.85 o 
  -4  13   6       13.74       12.91      0.94 o 
  -3  13   6       47.06       43.45      1.54 o 
  -2  13   6       13.42       11.44      0.66 o 
  -1  13   6        0.07        0.01      0.57 o 
   0  13   6       92.39       95.75      3.12 o 
   1  13   6      105.43      100.35      2.48 o 
   2  13   6      113.07      116.21      6.24 o 
   3  13   6       47.83       45.09      1.61 o 
   4  13   6        6.92        9.05      0.83 o 
  -5  14   6       54.07       51.45      2.74 o 
  -4  14   6       63.43       58.73      4.93 o 
  -3  14   6      147.37      156.76      2.67 o 
  -2  14   6      113.20      114.82      2.16 o 
  -1  14   6       29.46       35.19      1.31 o 
   0  14   6      302.42      263.31      4.23 o 
   1  14   6       19.42       16.78      1.15 o 
   2  14   6       91.81      114.33      2.91 o 
   3  14   6       32.58       38.05      1.45 o 
   4  14   6       36.88       33.33      1.14 o 
  -4  15   6       15.56       10.98      1.21 o 
  -3  15   6        3.04        2.22      0.69 o 
  -2  15   6      681.61      658.64      6.02 o 
  -1  15   6       29.53       28.95      1.28 o 
   0  15   6      102.40       97.81      2.02 o 
   1  15   6      635.71      640.76      5.64 o 
   2  15   6      100.20      119.92      2.97 o 
   3  15   6      146.37      139.44      2.56 o 
   4  15   6       17.21       19.99      1.18 o 
  -4  16   6       14.08       14.93      1.21 o 
  -3  16   6       24.81       27.42      1.13 o 
  -2  16   6        3.90        3.63      0.86 o 
  -1  16   6      287.72      286.88      4.29 o 
   0  16   6       38.00       35.46      1.86 o 
   1  16   6      147.10      157.26      4.18 o 
   2  16   6        0.07       -0.36      0.91 o 
   3  16   6        2.29        0.79      0.70 o 
   4  16   6       51.93       65.55      2.04 o 
  -4  17   6        9.42        8.88      0.81 o 
  -3  17   6       22.67       20.90      1.22 o 
  -2  17   6      307.00      339.80      5.04 o 
  -1  17   6      103.43       97.59      2.90 o 
   0  17   6        8.34        6.24      1.32 o 
   1  17   6      263.27      279.13     10.09 o 
   2  17   6        0.65       -0.19      0.64 o 
   3  17   6       17.64       16.15      0.94 o 
   4  17   6        4.84        9.28      1.09 o 
  -4  18   6        4.08        7.25      0.93 o 
  -3  18   6       30.69       24.81      1.20 o 
  -2  18   6        8.34        4.86      0.90 o 
  -1  18   6       76.32       75.56      2.20 o 
   0  18   6      542.94      578.54     12.59 o 
   1  18   6       69.40       76.78      2.29 o 
   2  18   6       39.85       45.10      1.77 o 
   3  18   6       10.60        7.50      0.68 o 
  -3  19   6        1.85        2.43      0.56 o 
  -2  19   6       21.36       17.01      0.95 o 
  -1  19   6       21.47       24.50      1.28 o 
   0  19   6       47.20       54.84      2.42 o 
   1  19   6      205.92      220.66      4.94 o 
   2  19   6        2.33        3.47      0.73 o 
   3  19   6        0.04        0.28      0.43 o 
  -3  20   6        0.11        0.28      0.47 o 
  -2  20   6       22.71       21.88      1.15 o 
  -1  20   6       23.64       30.15      1.31 o 
   0  20   6       31.53       26.34      2.14 o 
   1  20   6        4.88        3.12      1.35 o 
   2  20   6        6.74        3.80      0.64 o 
   3  20   6       14.07       11.73      1.24 o 
  -3  21   6       53.94       56.77      1.54 o 
  -2  21   6        0.95        1.02      0.57 o 
  -1  21   6        2.84        3.85      0.99 o 
   0  21   6        2.39        2.00      0.93 o 
   1  21   6       16.10       13.77      1.28 o 
   2  21   6        0.23       -0.20      0.91 o 
  -2  22   6       46.93       43.10      1.02 o 
  -1  22   6       25.60       19.98      1.30 o 
   0  22   6        4.92        6.31      0.96 o 
   1  22   6        8.08        6.05      0.96 o 
   2  22   6        3.28        3.24      0.71 o 
  -2  23   6       11.07       13.72      1.25 o 
  -1  23   6        1.68        2.00      0.71 o 
   0  23   6        0.01        1.09      0.52 o 
   1  23   6       13.51       13.39      0.74 o 
   0  24   6       56.01       54.49      2.58 o 
  -6   1   7        4.56        8.82      0.84 o 
  -5   1   7        4.35       -1.47      1.47 o 
  -4   1   7        4.21        4.48      0.56 o 
  -3   1   7        5.12        2.38      0.35 o 
  -2   1   7        1.98        7.25      1.52 o 
  -1   1   7       17.47       11.67      2.06 o 
   0   1   7        0.45        0.39      0.79 o 
   1   1   7      911.36     1032.32     11.67 o 
   2   1   7      343.85      370.95      2.88 o 
   3   1   7       33.79       13.67      0.96 o 
   4   1   7      123.45      125.25      2.54 o 
   5   1   7        6.39        7.74      0.69 o 
  -6   2   7        2.43        3.90      0.86 o 
  -5   2   7        7.49        7.01      4.16 o 
  -4   2   7       65.78       71.96      1.36 o 
  -3   2   7        1.80        1.31      0.39 o 
  -2   2   7      961.31      946.77     17.21 o 
  -1   2   7     2183.49     2148.25     23.35 o 
   0   2   7      314.65      346.24      8.43 o 
   1   2   7      364.93      441.40      5.56 o 
   2   2   7        2.01        7.67      0.59 o 
   3   2   7        8.16        8.47      0.83 o 
   4   2   7      138.74      125.71      2.79 o 
   5   2   7       12.07       10.63      1.10 o 
  -6   3   7        0.30        0.50      0.62 o 
  -5   3   7        0.81        2.86      2.60 o 
  -4   3   7       14.90       12.72      0.92 o 
  -3   3   7      423.26      438.22      2.60 o 
  -2   3   7       68.22       50.01      4.42 o 
  -1   3   7       78.46       91.58      5.08 o 
   0   3   7       16.13       23.77      2.45 o 
   1   3   7      612.67      687.04      7.83 o 
   2   3   7     1062.18      971.46      6.07 o 
   3   3   7       55.83       74.50      1.73 o 
   4   3   7      142.19      137.06      3.42 o 
   5   3   7        2.62        2.06      1.01 o 
  -6   4   7        4.89        3.58      0.68 o 
  -5   4   7        0.87        3.49      1.11 o 
  -4   4   7        1.59        2.86      1.00 o 
  -3   4   7      270.35      291.64      2.16 o 
  -2   4   7     4003.07     4043.98     36.94 o 
  -1   4   7     1423.65     1322.59     19.08 o 
   0   4   7      146.67      123.35      5.37 o 
   1   4   7     2491.87     2565.97     20.74 o 
   2   4   7      268.53      269.26      2.59 o 
   3   4   7        1.62        5.55      0.72 o 
   4   4   7        1.64        2.93      1.05 o 
   5   4   7        2.18        1.13      0.95 o 
  -6   5   7        0.82        2.13      0.98 o 
  -5   5   7        2.26        3.75      1.12 o 
  -4   5   7       24.14       19.87      1.23 o 
  -3   5   7      941.39      895.82      3.84 o 
  -2   5   7     3363.87     3237.72      9.37 o 
  -1   5   7      114.48      159.55      7.05 o 
   0   5   7       37.55       22.85      2.61 o 
   1   5   7      115.49      127.11      4.93 o 
   2   5   7      232.66      249.88      2.36 o 
   3   5   7        0.69        1.51      0.58 o 
   4   5   7        5.59       12.40      1.18 o 
   5   5   7        2.33        4.05      1.02 o 
  -5   6   7        3.22        7.89      1.14 o 
  -4   6   7      118.07      122.48      2.91 o 
  -3   6   7        8.10        8.64      0.79 o 
  -2   6   7     1200.83     1226.65      5.08 o 
  -1   6   7      717.27      769.46     15.60 o 
   0   6   7        1.15        0.52      1.27 o 
   1   6   7      632.14      722.38     12.27 o 
   2   6   7       29.78       22.05      0.85 o 
   3   6   7       12.08       12.26      0.76 o 
   4   6   7      122.87      102.10      2.27 o 
   5   6   7        0.13       -0.02      1.34 o 
  -5   7   7        2.09        4.03      1.04 o 
  -4   7   7        5.73        3.66      1.10 o 
  -3   7   7        0.16        1.85      0.46 o 
  -2   7   7      423.62      424.65      3.61 o 
  -1   7   7     1072.16     1109.82     19.39 o 
   0   7   7      128.24      151.85      6.72 o 
   1   7   7      147.73      161.73      1.99 o 
   2   7   7      186.03      175.53      2.14 o 
   3   7   7       33.21       32.71      1.10 o 
   4   7   7        9.56        1.89      1.29 o 
   5   7   7       81.41       98.87      2.64 o 
  -5   8   7        0.85        1.41      0.93 o 
  -4   8   7       18.91       19.16      1.51 o 
  -3   8   7        5.32        6.90      0.56 o 
  -2   8   7        1.51        6.07      0.52 o 
  -1   8   7       31.83       24.73      1.44 o 
   0   8   7       25.01       20.61      2.89 o 
   1   8   7        4.65        6.64      0.83 o 
   2   8   7      139.63      114.86      2.64 o 
   3   8   7        8.33        5.42      0.93 o 
   4   8   7       91.70       94.11      2.52 o 
   5   8   7        1.30        3.01      0.80 o 
  -5   9   7        0.33        0.67      0.86 o 
  -4   9   7       24.32       30.60      1.30 o 
  -3   9   7      565.30      597.60      4.45 o 
  -2   9   7       36.58       38.21      0.96 o 
  -1   9   7      443.93      440.45      8.28 o 
   0   9   7       17.12       12.23      1.16 o 
   1   9   7      464.25      495.41      5.47 o 
   2   9   7      190.32      187.39      5.11 o 
   3   9   7       33.36       32.45      1.31 o 
   4   9   7        4.13        4.09      0.82 o 
   5   9   7       67.34       53.31      1.81 o 
  -5  10   7       65.57       51.54      4.11 o 
  -4  10   7      127.00      139.80      2.15 o 
  -3  10   7       18.82       19.35      0.77 o 
  -2  10   7       62.82       72.55      1.47 o 
  -1  10   7       53.65       54.03      2.20 o 
   0  10   7        5.03       10.42      0.77 o 
   1  10   7      129.88      139.25      2.55 o 
   2  10   7      575.38      593.78      6.04 o 
   3  10   7       13.93        9.58      1.24 o 
   4  10   7        1.70        0.40      0.69 o 
   5  10   7        0.13        2.41      0.80 o 
  -5  11   7        8.38        9.66      0.95 o 
  -4  11   7      121.70      132.91      2.09 o 
  -3  11   7      160.78      149.64      1.78 o 
  -2  11   7       69.73       59.56      1.51 o 
  -1  11   7       64.00       50.54      2.21 o 
   0  11   7       84.87      101.87      2.47 o 
   1  11   7      513.34      495.51     10.72 o 
   2  11   7       30.07       26.31      1.51 o 
   3  11   7       54.01       56.79      2.24 o 
   4  11   7       55.05       56.04      2.04 o 
  -5  12   7       12.74       12.27      1.24 o 
  -4  12   7      115.98      112.96      4.15 o 
  -3  12   7      189.48      192.58      3.23 o 
  -2  12   7      105.61      107.10      3.46 o 
  -1  12   7        2.22        3.89      1.47 o 
   0  12   7      317.01      303.47      4.82 o 
   1  12   7       68.06       56.70      2.60 o 
   2  12   7      548.10      562.69      7.33 o 
   3  12   7        3.76        1.05      0.69 o 
   4  12   7        1.81        0.23      0.80 o 
  -5  13   7       14.96       15.21      0.83 o 
  -4  13   7       10.65        8.11      0.80 o 
  -3  13   7       21.29       20.68      0.98 o 
  -2  13   7      460.17      486.32      4.26 o 
  -1  13   7      130.48      130.72      2.94 o 
   0  13   7        8.70        3.56      0.85 o 
   1  13   7       11.68       11.57      1.00 o 
   2  13   7     1172.20     1226.26     21.28 o 
   3  13   7        1.70        1.69      0.61 o 
   4  13   7        6.61        8.17      0.75 o 
  -5  14   7        0.02        0.67      1.40 o 
  -4  14   7       18.14       14.76      0.90 o 
  -3  14   7        1.31        1.71      0.73 o 
  -2  14   7       12.30       12.61      0.95 o 
  -1  14   7      291.63      271.24      4.30 o 
   0  14   7        0.84        0.98      0.83 o 
   1  14   7      536.51      520.72      4.48 o 
   2  14   7      347.11      352.58      6.71 o 
   3  14   7        2.78        4.49      0.64 o 
   4  14   7        0.18       -0.14      1.36 o 
  -4  15   7        8.00        7.77      1.27 o 
  -3  15   7        4.05        4.11      0.76 o 
  -2  15   7        3.17        1.98      0.60 o 
  -1  15   7       62.10       63.31      3.00 o 
   0  15   7       54.38       56.18      1.63 o 
   1  15   7      358.21      381.21      4.03 o 
   2  15   7     1030.19     1011.00     14.76 o 
   3  15   7       13.65        9.26      0.87 o 
   4  15   7        9.79        7.16      1.12 o 
  -4  16   7        1.61        1.88      0.77 o 
  -3  16   7        0.58        1.59      0.53 o 
  -2  16   7       76.77       70.69      1.86 o 
  -1  16   7      318.35      355.76      6.93 o 
   0  16   7       61.50       66.04      2.05 o 
   1  16   7       94.82       96.94      2.12 o 
   2  16   7        0.11        1.12      0.73 o 
   3  16   7       62.20       58.80      1.55 o 
   4  16   7        0.04        0.51      0.72 o 
  -4  17   7        7.85        5.30      0.71 o 
  -3  17   7       27.73       30.43      0.94 o 
  -2  17   7       28.54       32.92      1.49 o 
  -1  17   7       97.96      104.30      3.73 o 
   0  17   7       12.95        9.54      1.78 o 
   1  17   7      149.02      131.69      3.55 o 
   2  17   7        0.09       -0.58      0.58 o 
   3  17   7       10.59       12.11      0.80 o 
  -4  18   7        0.08       -0.10      0.92 o 
  -3  18   7       11.76       12.75      0.77 o 
  -2  18   7       19.09       23.33      1.59 o 
  -1  18   7       22.80       20.74      1.44 o 
   0  18   7       30.96       40.21      2.75 o 
   1  18   7       36.26       34.25      1.63 o 
   2  18   7        7.09        9.91      0.86 o 
   3  18   7        1.34        0.01      0.65 o 
  -3  19   7       46.08       50.45      1.19 o 
  -2  19   7        0.06       -0.13      0.70 o 
  -1  19   7        2.99        4.74      0.97 o 
   0  19   7        0.13       -0.09      1.33 o 
   1  19   7       13.16       13.22      1.10 o 
   2  19   7       73.97       71.02      1.72 o 
   3  19   7        0.89        0.77      0.49 o 
  -3  20   7       22.78       25.18      0.96 o 
  -2  20   7        6.46        6.40      0.68 o 
  -1  20   7       10.94       11.13      0.94 o 
   0  20   7        1.46        0.45      1.19 o 
   1  20   7       11.31       16.16      1.83 o 
   2  20   7       90.15      107.58      1.89 o 
  -2  21   7       12.31       14.33      0.73 o 
  -1  21   7       27.51       20.57      1.04 o 
   0  21   7        2.64        3.77      1.01 o 
   1  21   7      122.38      130.68      2.96 o 
   2  21   7        1.47        1.22      0.88 o 
  -2  22   7        6.85        8.76      0.76 o 
  -1  22   7        2.21        2.24      0.70 o 
   0  22   7       15.74        8.94      0.78 o 
   1  22   7       16.59       16.28      1.13 o 
  -1  23   7        9.78        7.92      0.63 o 
   0  23   7       20.98       16.07      0.79 o 
  -6   0   8       50.77       57.00      1.96 o 
  -5   0   8       14.21        8.09      1.88 o 
  -4   0   8       31.72       34.74      1.29 o 
  -3   0   8       60.59       51.80      1.48 o 
  -2   0   8       56.64       68.50      2.23 o 
  -1   0   8      625.20      638.88     13.43 o 
   0   0   8       35.08       35.68      3.01 o 
   1   0   8       12.08       19.88      2.55 o 
   2   0   8      296.44      378.12      3.38 o 
   3   0   8        8.35        3.57      0.98 o 
   4   0   8       12.08       17.08      3.35 o 
   5   0   8        3.42        4.23      0.80 o 
  -6   1   8        5.62        7.68      1.30 o 
  -5   1   8        1.39       -1.45      1.45 o 
  -4   1   8       41.59       30.35      0.87 o 
  -3   1   8       35.33       39.04      0.84 o 
  -2   1   8     1343.50     1311.43     13.95 o 
  -1   1   8        3.51        2.17      1.28 o 
   0   1   8      267.73      250.93      7.66 o 
   1   1   8       42.86       47.86      2.73 o 
   2   1   8        9.94       11.71      0.61 o 
   3   1   8       33.34       50.80      1.35 o 
   4   1   8      279.11      281.12      3.16 o 
   5   1   8       22.18       19.34      0.81 o 
  -6   2   8       13.94       17.76      1.92 o 
  -5   2   8        8.02       13.17      6.68 o 
  -4   2   8       22.48       27.99      0.96 o 
  -3   2   8      225.50      246.03      2.45 o 
  -2   2   8     2309.40     2323.35      6.86 o 
  -1   2   8      483.74      428.91     11.27 o 
   0   2   8        3.71        1.21      1.20 o 
   1   2   8      575.54      488.55      8.50 o 
   2   2   8      399.56      411.40      5.35 o 
   3   2   8       66.02       82.66      1.96 o 
   4   2   8       77.39       59.34      1.37 o 
   5   2   8       30.97       35.28      1.34 o 
  -6   3   8       10.00       10.36      1.15 o 
  -5   3   8        5.94        8.97      3.34 o 
  -4   3   8        3.37        4.38      0.64 o 
  -3   3   8       43.43       52.97      1.09 o 
  -2   3   8      112.53      141.47      1.54 o 
  -1   3   8      757.93      724.16     14.80 o 
   0   3   8      195.69      151.76      6.24 o 
   1   3   8       12.32       17.45      2.90 o 
   2   3   8      344.57      385.90      3.08 o 
   3   3   8       71.00      119.33      2.71 o 
   4   3   8      350.08      333.16      3.27 o 
   5   3   8       19.35       21.20      1.39 o 
  -5   4   8       15.88       19.12      2.47 o 
  -4   4   8        7.29        6.10      0.75 o 
  -3   4   8      435.69      400.40      3.22 o 
  -2   4   8     2339.99     2292.29     16.74 o 
  -1   4   8      975.41      929.93     17.04 o 
   0   4   8      901.95      898.90     15.30 o 
   1   4   8      182.27      208.72      2.45 o 
   2   4   8        2.71        9.44      0.61 o 
   3   4   8      817.45      749.17      5.48 o 
   4   4   8       52.07       38.59      2.17 o 
   5   4   8       25.65       20.24      1.78 o 
  -5   5   8        0.66        1.50      1.02 o 
  -4   5   8        1.51        0.25      0.65 o 
  -3   5   8        2.92        3.11      0.50 o 
  -2   5   8      326.38      293.78      5.37 o 
  -1   5   8       24.32       30.20      3.59 o 
   0   5   8     1006.29     1070.89     17.16 o 
   1   5   8       19.57       24.43      0.86 o 
   2   5   8       67.41       53.80      1.14 o 
   3   5   8     1743.87     1646.70     24.01 o 
   4   5   8       26.57       23.26      1.36 o 
   5   5   8       29.32       30.23      2.08 o 
  -5   6   8        0.10        1.57      0.95 o 
  -4   6   8       52.70       43.87      1.32 o 
  -3   6   8      374.91      361.35      2.56 o 
  -2   6   8      435.25      461.88      5.40 o 
  -1   6   8        4.24        4.08      0.83 o 
   0   6   8      228.33      285.30      9.28 o 
   1   6   8     1072.82     1003.24      5.31 o 
   2   6   8        5.53        2.88      0.58 o 
   3   6   8      613.50      690.97      5.83 o 
   4   6   8       90.04       88.82      2.14 o 
   5   6   8        1.64        1.88      0.76 o 
  -5   7   8       13.56       14.32      1.21 o 
  -4   7   8       38.08       35.11      1.34 o 
  -3   7   8       14.49       10.90      0.67 o 
  -2   7   8       80.38       86.38      1.35 o 
  -1   7   8       19.69       16.99      0.66 o 
   0   7   8      756.20      763.46      7.09 o 
   1   7   8      124.65      127.34      2.05 o 
   2   7   8       34.88       29.96      1.24 o 
   3   7   8     1513.81     1606.25      7.12 o 
   4   7   8       87.02       74.83      2.86 o 
   5   7   8       20.73       25.32      1.16 o 
  -5   8   8        0.05        1.33      0.89 o 
  -4   8   8       19.51       24.18      1.17 o 
  -3   8   8       25.72       19.43      0.82 o 
  -2   8   8       27.55       23.19      0.89 o 
  -1   8   8      141.47      148.90      2.51 o 
   0   8   8       52.70       60.46      1.30 o 
   1   8   8      337.41      349.44      3.56 o 
   2   8   8        2.30        2.06      0.57 o 
   3   8   8        1.30        2.86      0.81 o 
   4   8   8       18.66       25.93      2.54 o 
   5   8   8        0.40        2.55      0.89 o 
  -5   9   8       92.17       87.53      4.87 o 
  -4   9   8        0.34        0.66      1.00 o 
  -3   9   8       13.16       18.29      0.82 o 
  -2   9   8       42.49       44.93      1.35 o 
  -1   9   8       47.94       53.33      1.62 o 
   0   9   8       42.26       42.81      1.47 o 
   1   9   8        4.18        5.95      0.63 o 
   2   9   8       65.61       62.34      1.43 o 
   3   9   8      354.18      352.62      5.37 o 
   4   9   8       92.21      103.38      2.44 o 
  -5  10   8        0.39        0.30      0.75 o 
  -4  10   8       28.36       23.30      1.18 o 
  -3  10   8        1.74        1.65      0.55 o 
  -2  10   8        0.35        0.62      0.55 o 
  -1  10   8       25.43       27.56      1.27 o 
   0  10   8       20.88       23.69      1.11 o 
   1  10   8       15.29       24.90      1.03 o 
   2  10   8        2.24        2.76      0.62 o 
   3  10   8      765.68      762.43      8.29 o 
   4  10   8        1.10        1.77      1.41 o 
  -5  11   8       77.56       70.01      2.56 o 
  -4  11   8        5.27        6.34      0.74 o 
  -3  11   8        5.18        3.84      0.61 o 
  -2  11   8      120.53      142.21      2.35 o 
  -1  11   8        0.29        0.23      0.82 o 
   0  11   8       64.68       56.10      1.60 o 
   1  11   8      192.70      185.58      3.00 o 
   2  11   8       15.99       13.97      0.97 o 
   3  11   8        0.97        1.21      1.11 o 
   4  11   8        1.21        0.66      1.02 o 
  -5  12   8        8.23        7.80      1.05 o 
  -4  12   8        0.74        1.29      0.70 o 
  -3  12   8      122.89      117.78      1.87 o 
  -2  12   8       95.15      104.70      2.98 o 
  -1  12   8        7.84        8.59      1.24 o 
   0  12   8        2.63        3.37      1.02 o 
   1  12   8        0.24        2.31      0.63 o 
   2  12   8       76.70       86.88      2.07 o 
   3  12   8      348.94      349.30      6.76 o 
   4  12   8       18.28       18.40      1.15 o 
  -5  13   8       64.66       57.51      2.93 o 
  -4  13   8       10.34       10.02      0.85 o 
  -3  13   8       37.88       38.52      1.30 o 
  -2  13   8      101.35      100.88      2.75 o 
  -1  13   8      175.47      149.63      4.92 o 
   0  13   8       49.89       64.66      2.77 o 
   1  13   8      304.09      315.09      4.31 o 
   2  13   8      134.52      107.47      2.81 o 
   3  13   8       18.19       22.54      0.99 o 
   4  13   8        0.59        0.09      0.78 o 
  -4  14   8       12.73       11.76      1.01 o 
  -3  14   8       21.92       25.02      1.08 o 
  -2  14   8       19.23       24.06      1.18 o 
  -1  14   8       10.66        8.89      1.09 o 
   0  14   8       17.24       16.36      1.71 o 
   1  14   8      271.26      287.09      3.52 o 
   2  14   8        3.13        7.21      0.92 o 
   3  14   8       65.28       54.59      1.33 o 
   4  14   8        2.41        1.18      0.92 o 
  -4  15   8        7.03        4.93      0.94 o 
  -3  15   8      212.60      211.11      2.55 o 
  -2  15   8       25.99       30.98      1.42 o 
  -1  15   8      239.00      243.15      4.18 o 
   0  15   8        2.05        3.22      1.53 o 
   1  15   8       18.71       26.25      1.23 o 
   2  15   8        4.79        2.10      0.76 o 
   3  15   8        4.92        4.16      0.69 o 
   4  15   8       26.16       23.54      1.41 o 
  -4  16   8        7.01        7.72      0.93 o 
  -3  16   8        9.23        8.29      0.68 o 
  -2  16   8       46.32       51.26      1.51 o 
  -1  16   8      233.13      243.55      4.20 o 
   0  16   8      129.79      146.00      2.99 o 
   1  16   8       17.45       15.45      1.09 o 
   2  16   8        0.04       -0.07      0.70 o 
   3  16   8        3.02        1.65      0.51 o 
  -4  17   8        4.07        3.33      0.79 o 
  -3  17   8       21.61       28.34      0.89 o 
  -2  17   8      102.57       96.05      2.32 o 
  -1  17   8      111.94      113.62      2.93 o 
   0  17   8       49.09       40.28      1.66 o 
   1  17   8       14.41       17.05      1.32 o 
   2  17   8        0.09       -0.54      0.54 o 
   3  17   8       15.43       15.84      0.80 o 
  -3  18   8        6.10        4.09      0.57 o 
  -2  18   8       85.99       82.58      2.10 o 
  -1  18   8       98.48      112.78      2.87 o 
   0  18   8      397.92      414.39      7.76 o 
   1  18   8      145.32      139.18      3.90 o 
   2  18   8        5.17        3.75      0.66 o 
   3  18   8      109.69      101.27      2.43 o 
  -3  19   8        2.07        3.31      0.49 o 
  -2  19   8        3.52        3.53      0.67 o 
  -1  19   8      122.92      128.16      2.88 o 
   0  19   8       33.43       31.24      2.36 o 
   1  19   8        3.70        2.08      0.76 o 
   2  19   8       11.27       14.69      0.81 o 
  -3  20   8        0.00       -0.61      0.61 o 
  -2  20   8       10.02        9.29      0.70 o 
  -1  20   8       24.89       26.26      1.21 o 
   0  20   8      182.73      192.05      3.77 o 
   1  20   8      104.85      111.45      3.22 o 
   2  20   8       14.16       10.58      0.93 o 
  -2  21   8       10.00        9.98      1.03 o 
  -1  21   8       85.70       86.33      1.55 o 
   0  21   8       81.55       81.85      1.52 o 
   1  21   8       24.07       26.51      1.42 o 
   2  21   8       27.40       29.76      1.55 o 
  -2  22   8        2.28        2.70      0.82 o 
  -1  22   8       18.61       21.61      0.95 o 
   0  22   8        1.17        1.03      0.55 o 
   1  22   8       18.98       17.92      0.99 o 
   0  23   8       33.38       29.52      1.19 o 
  -5   1   9       34.63       36.42      2.38 o 
  -4   1   9        6.74       10.40      0.77 o 
  -3   1   9        1.14        1.80      0.40 o 
  -2   1   9      258.55      254.83      4.37 o 
  -1   1   9       21.96       27.80      2.38 o 
   0   1   9        4.13       14.52      2.22 o 
   1   1   9       17.63        9.06      0.59 o 
   2   1   9      445.38      440.95      4.48 o 
   3   1   9      153.79      149.80      2.34 o 
   4   1   9       33.33       43.10      1.10 o 
   5   1   9        0.09       -0.59      0.90 o 
  -5   2   9        8.39       12.75      3.40 o 
  -4   2   9      171.47      167.25      2.09 o 
  -3   2   9      147.55      135.18      1.92 o 
  -2   2   9      185.42      186.78      1.94 o 
  -1   2   9      397.58      412.26     11.73 o 
   0   2   9       49.28       64.77      4.36 o 
   1   2   9      453.87      517.66      6.17 o 
   2   2   9      106.50       84.97      1.42 o 
   3   2   9      494.83      495.85      4.67 o 
   4   2   9       10.68       13.12      0.81 o 
   5   2   9       15.01        8.61      1.37 o 
  -5   3   9       51.57       58.08      4.74 o 
  -4   3   9       69.47       79.47      1.50 o 
  -3   3   9        0.52        2.29      0.57 o 
  -2   3   9      174.31      153.14      1.62 o 
  -1   3   9      204.78      209.63      3.10 o 
   0   3   9      103.07       99.71      5.41 o 
   1   3   9       53.39       46.44      1.18 o 
   2   3   9        7.87       10.92      0.68 o 
   3   3   9      266.80      306.80      3.62 o 
   4   3   9        1.68        1.17      0.98 o 
   5   3   9        3.50        4.70      0.79 o 
  -5   4   9        0.47        2.04      1.29 o 
  -4   4   9      126.53      113.81      2.44 o 
  -3   4   9      344.64      340.86      3.61 o 
  -2   4   9       22.89       21.44      0.98 o 
  -1   4   9       14.88        8.08      0.67 o 
   0   4   9       88.77      129.62      3.27 o 
   1   4   9      240.50      212.38      2.78 o 
   2   4   9      144.37      145.41      2.51 o 
   3   4   9     1750.48     1656.10      8.49 o 
   4   4   9      119.83       90.12      3.02 o 
   5   4   9       55.04       48.14      4.45 o 
  -5   5   9       11.62       16.71      1.26 o 
  -4   5   9       31.04       31.17      1.17 o 
  -3   5   9       90.52       79.72      1.22 o 
  -2   5   9      123.12      148.40      1.64 o 
  -1   5   9      134.61      147.26      1.57 o 
   0   5   9      166.97      213.73      3.72 o 
   1   5   9       50.71       76.46      1.56 o 
   2   5   9      427.83      427.50      3.48 o 
   3   5   9      193.73      160.88      2.91 o 
   4   5   9        2.40        1.37      1.63 o 
   5   5   9        2.46        4.91      0.75 o 
  -5   6   9        0.30        2.70      0.94 o 
  -4   6   9       80.10       90.73      2.02 o 
  -3   6   9      433.37      402.22      2.74 o 
  -2   6   9       24.80       29.29      0.81 o 
  -1   6   9      176.39      176.81      1.76 o 
   0   6   9      149.14      155.81      2.88 o 
   1   6   9       82.90       98.08      1.59 o 
   2   6   9        3.43        8.06      1.38 o 
   3   6   9      994.60     1006.10      9.11 o 
   4   6   9        3.55        3.29      2.29 o 
   5   6   9       23.98       27.95      1.55 o 
  -5   7   9        8.87       10.51      1.07 o 
  -4   7   9        6.73        7.80      0.78 o 
  -3   7   9        0.04        1.10      0.56 o 
  -2   7   9       46.17       37.44      0.98 o 
  -1   7   9      125.94      123.51      1.65 o 
   0   7   9     1115.31     1193.71     11.39 o 
   1   7   9        2.21        3.60      0.49 o 
   2   7   9      109.68      115.64      2.11 o 
   3   7   9       79.02       39.56      2.50 o 
   4   7   9       31.50       38.82      2.70 o 
  -5   8   9        0.00        0.63      0.77 o 
  -4   8   9       61.79       78.81      1.84 o 
  -3   8   9       78.11       65.00      1.32 o 
  -2   8   9        0.17        1.20      0.58 o 
  -1   8   9      326.96      326.73      3.21 o 
   0   8   9      198.56      229.62      2.25 o 
   1   8   9      146.57      138.60      1.96 o 
   2   8   9      262.61      278.00      3.33 o 
   3   8   9        0.16        5.07      0.99 o 
   4   8   9      141.09      140.10      2.88 o 
  -5   9   9        0.15        0.14      0.73 o 
  -4   9   9      186.16      199.54      3.70 o 
  -3   9   9       25.33       24.36      0.93 o 
  -2   9   9        3.67        2.96      0.62 o 
  -1   9   9      131.92      141.56      2.21 o 
   0   9   9      321.63      387.18      2.98 o 
   1   9   9       43.41       32.52      1.47 o 
   2   9   9       40.58       43.36      1.27 o 
   3   9   9      242.03      252.40      5.75 o 
   4   9   9       46.28       51.60      1.77 o 
  -5  10   9       10.13        8.80      0.87 o 
  -4  10   9        0.52        1.12      0.68 o 
  -3  10   9       16.87       19.46      0.87 o 
  -2  10   9      167.05      164.07      2.61 o 
  -1  10   9       68.98       67.58      1.62 o 
   0  10   9      218.84      203.02      2.53 o 
   1  10   9      224.31      234.14      3.00 o 
   2  10   9        0.54        1.10      0.59 o 
   3  10   9       61.65       67.74      3.25 o 
   4  10   9       29.90       26.24      1.95 o 
  -5  11   9        0.72        0.81      0.87 o 
  -4  11   9       25.72       27.97      1.13 o 
  -3  11   9        0.07       -0.46      0.57 o 
  -2  11   9      321.76      330.78      3.76 o 
  -1  11   9      532.93      508.52      8.69 o 
   0  11   9       23.49       31.99      1.36 o 
   1  11   9       15.13       13.81      1.23 o 
   2  11   9      110.67      104.76      2.23 o 
   3  11   9        7.66       12.04      1.32 o 
   4  11   9        2.99        0.68      0.91 o 
  -5  12   9        0.73        1.41      0.77 o 
  -4  12   9        2.96        1.91      1.25 o 
  -3  12   9        0.09        0.31      0.66 o 
  -2  12   9        2.70        2.85      0.68 o 
  -1  12   9       88.94       83.25      2.28 o 
   0  12   9       58.80       69.45      1.89 o 
   1  12   9      210.45      209.19      3.59 o 
   2  12   9      440.86      438.61      6.95 o 
   3  12   9        0.72        0.00      0.95 o 
   4  12   9       32.00       43.38      1.48 o 
  -4  13   9        2.88        2.49      1.08 o 
  -3  13   9       15.95       13.07      0.91 o 
  -2  13   9       78.91       75.57      1.71 o 
  -1  13   9      801.46      814.31      7.39 o 
   0  13   9      240.37      241.08      5.20 o 
   1  13   9      367.36      349.92      5.60 o 
   2  13   9       14.98        5.33      0.84 o 
   3  13   9        1.08        1.09      0.67 o 
   4  13   9       17.58       18.73      0.96 o 
  -4  14   9        0.05        0.05      0.88 o 
  -3  14   9       87.24       91.16      1.84 o 
  -2  14   9       52.06       52.50      1.47 o 
  -1  14   9      250.73      251.13      5.99 o 
   0  14   9       26.83       25.21      2.32 o 
   1  14   9       15.65       20.25      1.13 o 
   2  14   9        3.28        2.59      0.77 o 
   3  14   9        0.06       -0.41      0.72 o 
   4  14   9       16.41       20.18      1.32 o 
  -4  15   9       16.48       15.47      1.15 o 
  -3  15   9        0.53        0.28      0.54 o 
  -2  15   9      282.38      285.85      3.13 o 
  -1  15   9      389.65      402.36      6.41 o 
   0  15   9      243.90      221.17      5.91 o 
   1  15   9      436.56      442.70      4.42 o 
   2  15   9      339.70      368.94      4.01 o 
   3  15   9      110.86      109.34      3.49 o 
  -4  16   9        0.48       -0.32      1.55 o 
  -3  16   9        0.21        0.10      0.49 o 
  -2  16   9       38.35       29.18      1.10 o 
  -1  16   9       34.83       32.82      1.89 o 
   0  16   9        0.04       -0.05      0.76 o 
   1  16   9      100.35      114.44      2.85 o 
   2  16   9        6.44        9.47      0.88 o 
   3  16   9       56.76       58.72      2.29 o 
  -4  17   9       13.60       11.23      1.29 o 
  -3  17   9        5.27        4.77      0.55 o 
  -2  17   9       20.76       16.74      0.84 o 
  -1  17   9      287.82      294.87      3.74 o 
   0  17   9       75.77       89.18      1.91 o 
   1  17   9        5.49        3.45      0.93 o 
   2  17   9       23.69       18.25      1.23 o 
   3  17   9       15.16       13.67      1.15 o 
  -3  18   9       46.51       46.08      1.29 o 
  -2  18   9        6.05        5.51      0.83 o 
  -1  18   9        1.12        1.12      0.70 o 
   0  18   9       94.90       88.50      2.41 o 
   1  18   9        2.40        1.56      0.78 o 
   2  18   9       13.97       10.45      0.95 o 
  -3  19   9        0.57        2.45      0.54 o 
  -2  19   9       23.12       20.99      0.92 o 
  -1  19   9        5.98        7.22      0.82 o 
   0  19   9       14.94       16.70      0.98 o 
   1  19   9       57.71       57.93      1.79 o 
   2  19   9        8.31        5.66      0.63 o 
  -2  20   9       16.10       16.38      1.08 o 
  -1  20   9        1.44        2.31      0.56 o 
   0  20   9       64.02       71.07      2.05 o 
   1  20   9        0.04        0.45      0.54 o 
   2  20   9       41.43       41.68      1.82 o 
  -2  21   9        9.62       11.13      0.67 o 
  -1  21   9        7.30        8.33      0.59 o 
   0  21   9       19.47       19.64      0.98 o 
   1  21   9       27.91       24.83      0.98 o 
  -1  22   9        0.00       -0.23      0.57 o 
   0  22   9        0.39        0.64      0.45 o 
  -5   0  10       10.37        4.90      1.52 o 
  -4   0  10       10.34       17.32      1.00 o 
  -3   0  10        0.37        0.61      0.64 o 
  -2   0  10      102.53      112.72      3.12 o 
  -1   0  10        0.00        0.63      0.38 o 
   0   0  10      423.04      403.99      6.40 o 
   1   0  10       57.40       39.18      1.55 o 
   2   0  10       56.53       69.84      1.86 o 
   3   0  10      684.23      675.02      7.08 o 
   4   0  10       42.86       35.51      1.41 o 
   5   0  10      145.27      151.50      3.88 o 
  -5   1  10        1.22       -1.05      1.05 o 
  -4   1  10        3.76        7.34      0.65 o 
  -3   1  10        0.14       -0.17      0.46 o 
  -2   1  10       71.76       78.25      1.33 o 
  -1   1  10        7.75        3.03      0.36 o 
   0   1  10      646.59      666.07      8.58 o 
   1   1  10     1691.46     1717.41     22.70 o 
   2   1  10      196.47      214.02      2.63 o 
   3   1  10       87.71       88.41      1.96 o 
   4   1  10       70.15       74.76      1.34 o 
   5   1  10        0.37       -1.49      1.49 o 
  -5   2  10       33.93       25.84      2.42 o 
  -4   2  10       51.37       53.65      1.20 o 
  -3   2  10        4.77        5.60      0.58 o 
  -2   2  10      195.74      177.23      2.20 o 
  -1   2  10      194.88      217.89      2.18 o 
   0   2  10      667.85      768.22     10.20 o 
   1   2  10      478.92      513.29      3.95 o 
   2   2  10        0.80        1.17      0.51 o 
   3   2  10       63.04       61.44      1.95 o 
   4   2  10       16.64       28.23      0.89 o 
  -5   3  10        1.94        2.89      2.51 o 
  -4   3  10       31.05       25.95      1.09 o 
  -3   3  10       53.23       45.06      1.46 o 
  -2   3  10      200.33      211.42      2.16 o 
  -1   3  10        9.36       14.04      0.55 o 
   0   3  10        0.88        2.14      0.61 o 
   1   3  10        3.22        1.23      0.44 o 
   2   3  10      196.18      187.13      2.09 o 
   3   3  10        6.29        4.95      1.07 o 
   4   3  10        0.17        0.07      0.85 o 
  -5   4  10        0.84        4.91      1.07 o 
  -4   4  10        4.42        3.58      0.68 o 
  -3   4  10       34.65       28.22      0.89 o 
  -2   4  10       66.79       52.97      1.06 o 
  -1   4  10       31.49       28.17      0.70 o 
   0   4  10      289.23      263.58      4.36 o 
   1   4  10      657.16      639.61      3.70 o 
   2   4  10      558.99      555.83      6.85 o 
   3   4  10       25.79       28.86      1.99 o 
   4   4  10       11.44        6.35      1.19 o 
  -5   5  10       17.03       19.45      1.22 o 
  -4   5  10        0.96        0.16      0.63 o 
  -3   5  10       87.92       79.21      1.35 o 
  -2   5  10      168.80      176.01      1.84 o 
  -1   5  10      278.02      284.67      2.29 o 
   0   5  10        6.45        4.05      0.60 o 
   1   5  10       35.00       27.36      1.04 o 
   2   5  10       26.72       19.70      1.37 o 
   3   5  10        0.22        0.66      0.72 o 
   4   5  10       21.70       11.47      1.27 o 
  -5   6  10        2.83        7.74      0.96 o 
  -4   6  10        0.01        0.19      0.63 o 
  -3   6  10      355.30      363.62      2.89 o 
  -2   6  10        1.15        0.49      0.41 o 
  -1   6  10      119.69      117.31      1.64 o 
   0   6  10      351.48      323.94      4.64 o 
   1   6  10      180.01      174.67      2.44 o 
   2   6  10        1.51        2.25      0.87 o 
   3   6  10      157.27      162.33      2.44 o 
   4   6  10       25.90       35.97      2.07 o 
  -5   7  10       27.73       28.50      1.30 o 
  -4   7  10        2.58        2.51      0.67 o 
  -3   7  10     1036.06     1003.06      4.53 o 
  -2   7  10       45.71       62.21      1.17 o 
  -1   7  10        8.47        9.96      0.70 o 
   0   7  10      783.65      844.90      6.56 o 
   1   7  10      159.76      164.15      2.43 o 
   2   7  10        9.91        6.81      4.54 o 
   3   7  10        2.34        4.64      0.87 o 
   4   7  10       30.40       36.81      1.67 o 
  -5   8  10       16.45       18.98      1.09 o 
  -4   8  10        9.68       11.06      0.94 o 
  -3   8  10       60.41       61.12      1.39 o 
  -2   8  10      202.47      199.10      2.83 o 
  -1   8  10       63.60       58.29      1.47 o 
   0   8  10      630.94      692.34      3.55 o 
   1   8  10      307.20      315.10      3.40 o 
   2   8  10       49.37       41.58      2.78 o 
   3   8  10       93.14       74.72      2.18 o 
   4   8  10        0.07       -0.50      0.86 o 
  -5   9  10       41.23       41.61      1.36 o 
  -4   9  10      101.01      102.01      1.99 o 
  -3   9  10      110.03      112.82      2.25 o 
  -2   9  10        1.77        0.78      0.65 o 
  -1   9  10        6.22        5.80      0.67 o 
   0   9  10      386.64      371.64      3.36 o 
   1   9  10       86.68       82.04      1.85 o 
   2   9  10      120.21      111.92      2.27 o 
   3   9  10      215.14      205.36      5.06 o 
   4   9  10       17.89       25.05      1.95 o 
  -5  10  10        0.28        1.29      0.92 o 
  -4  10  10       86.00       92.40      1.86 o 
  -3  10  10      142.37      140.70      2.38 o 
  -2  10  10        0.00        0.21      0.67 o 
  -1  10  10       16.37       17.30      0.96 o 
   0  10  10       53.68       57.62      1.46 o 
   1  10  10      502.08      510.08      7.81 o 
   2  10  10      294.67      305.43      8.16 o 
   3  10  10       38.80       34.57      2.33 o 
   4  10  10        2.81        2.33      1.06 o 
  -5  11  10       49.61       45.70      1.88 o 
  -4  11  10       14.41       13.01      1.33 o 
  -3  11  10       30.05       40.87      1.39 o 
  -2  11  10       33.37       34.08      1.45 o 
  -1  11  10        3.41        3.75      0.70 o 
   0  11  10      112.79      123.51      2.10 o 
   1  11  10        4.75        5.07      0.85 o 
   2  11  10      201.84      181.96      3.43 o 
   3  11  10       87.01       84.84      3.35 o 
   4  11  10       12.76       10.94      1.24 o 
  -4  12  10       33.84       36.47      1.70 o 
  -3  12  10        0.06       -0.07      0.68 o 
  -2  12  10       64.82       59.19      1.57 o 
  -1  12  10       50.28       58.01      1.67 o 
   0  12  10        1.72        1.11      0.63 o 
   1  12  10      285.67      277.82      8.65 o 
   2  12  10       16.64       20.98      1.41 o 
   3  12  10       14.40       19.93      1.86 o 
   4  12  10        0.05       -0.53      0.53 o 
  -4  13  10        4.64        3.63      0.71 o 
  -3  13  10        4.17        5.57      0.76 o 
  -2  13  10      282.04      282.35      3.18 o 
  -1  13  10       28.25       26.98      1.32 o 
   0  13  10        3.74        3.51      0.92 o 
   1  13  10        7.70        2.61      1.44 o 
   2  13  10       25.09       20.84      1.88 o 
   3  13  10        8.24        6.81      0.92 o 
  -4  14  10        1.75        2.04      0.95 o 
  -3  14  10       80.99       76.68      1.67 o 
  -2  14  10        0.72        0.82      0.65 o 
  -1  14  10        1.02        1.55      0.77 o 
   0  14  10        0.17       -0.19      0.77 o 
   1  14  10        0.50        1.27      0.92 o 
   2  14  10       38.38       33.24      2.33 o 
   3  14  10       16.86       16.97      1.06 o 
  -4  15  10       17.28       14.40      0.81 o 
  -3  15  10       16.25       18.44      0.92 o 
  -2  15  10       33.58       37.37      1.26 o 
  -1  15  10        1.67       -0.07      0.74 o 
   0  15  10        1.19        1.02      0.79 o 
   1  15  10      220.84      229.73      4.89 o 
   2  15  10        9.83        5.59      0.95 o 
   3  15  10        1.33        2.13      1.06 o 
  -4  16  10        4.59        4.30      0.98 o 
  -3  16  10       79.12       78.92      1.81 o 
  -2  16  10       34.52       38.47      1.20 o 
  -1  16  10       28.91       29.69      1.10 o 
   0  16  10      131.73      145.43      2.89 o 
   1  16  10      210.00      220.21      3.78 o 
   2  16  10       49.67       35.04      1.55 o 
   3  16  10        9.37        8.72      1.01 o 
  -3  17  10       11.24       10.03      0.62 o 
  -2  17  10       11.22       11.28      0.72 o 
  -1  17  10        2.79        2.45      0.73 o 
   0  17  10        0.44        0.39      0.62 o 
   1  17  10      166.17      177.66      3.29 o 
   2  17  10        2.13        4.32      0.57 o 
  -3  18  10       80.41       76.86      1.90 o 
  -2  18  10        3.96        6.00      0.62 o 
  -1  18  10       14.94       16.52      1.01 o 
   0  18  10      157.69      161.11      3.18 o 
   1  18  10       44.02       38.33      1.22 o 
   2  18  10       37.23       48.43      1.51 o 
  -3  19  10        5.88        6.68      0.97 o 
  -2  19  10        5.33        7.41      0.86 o 
  -1  19  10       29.26       26.53      1.10 o 
   0  19  10        0.89        0.52      0.75 o 
   1  19  10       20.69       27.69      0.98 o 
   2  19  10        4.94        7.87      0.99 o 
  -2  20  10        0.31       -0.34      0.46 o 
  -1  20  10       49.64       49.99      1.18 o 
   0  20  10       37.30       39.24      1.80 o 
   1  20  10        0.02       -0.45      0.53 o 
  -1  21  10        0.00        0.36      0.45 o 
   0  21  10       15.64       15.46      0.81 o 
   1  21  10       58.33       65.40      2.18 o 
  -5   1  11        0.19       -0.86      0.86 o 
  -4   1  11       20.48       24.47      0.90 o 
  -3   1  11        3.79        3.73      0.64 o 
  -2   1  11      119.92      113.06      2.72 o 
  -1   1  11       42.64       46.05      0.93 o 
   0   1  11        0.54        0.08      0.43 o 
   1   1  11        0.51        0.19      0.51 o 
   2   1  11      206.49      218.31      2.42 o 
   3   1  11       60.32       50.85      1.64 o 
   4   1  11       22.28       18.36      0.98 o 
  -5   2  11       41.52       32.48      1.52 o 
  -4   2  11        0.61        0.65      0.55 o 
  -3   2  11        4.75        7.45      0.63 o 
  -2   2  11       12.31       19.43      0.89 o 
  -1   2  11      190.62      172.89      1.72 o 
   0   2  11      130.68      129.52      2.33 o 
   1   2  11        0.11       -0.08      0.53 o 
   2   2  11      574.38      550.20      4.14 o 
   3   2  11       76.23       75.76      1.90 o 
   4   2  11       55.86       40.37      1.12 o 
  -5   3  11        5.54       -1.24      1.24 o 
  -4   3  11       42.73       48.13      1.13 o 
  -3   3  11      156.52      145.36      2.05 o 
  -2   3  11       86.17       80.55      1.61 o 
  -1   3  11       88.85       89.96      1.43 o 
   0   3  11       12.60        6.16      0.48 o 
   1   3  11        0.17        1.46      0.50 o 
   2   3  11      475.24      457.32      3.79 o 
   3   3  11       21.74       12.64      1.14 o 
   4   3  11        0.00        1.62      0.84 o 
  -5   4  11        8.35       10.46      1.74 o 
  -4   4  11       12.92       12.69      0.78 o 
  -3   4  11       26.09       29.62      1.01 o 
  -2   4  11      184.58      219.64      2.31 o 
  -1   4  11      293.57      310.40      2.47 o 
   0   4  11       38.37       45.72      1.03 o 
   1   4  11       13.08       14.24      0.65 o 
   2   4  11     1240.46     1207.55     11.19 o 
   3   4  11      159.52      155.20      2.98 o 
   4   4  11        0.97       -0.96      0.96 o 
  -5   5  11        0.49        2.30      0.76 o 
  -4   5  11        1.62        1.75      0.62 o 
  -3   5  11      450.52      432.21      5.84 o 
  -2   5  11        2.48        2.29      0.47 o 
  -1   5  11      165.87      181.66      1.91 o 
   0   5  11       15.80       14.95      0.72 o 
   1   5  11       36.64       43.19      1.30 o 
   2   5  11       10.70       11.50      1.26 o 
   3   5  11      131.69      139.30      2.53 o 
   4   5  11      118.62       92.62      2.46 o 
  -5   6  11        8.18       10.25      0.90 o 
  -4   6  11        0.19       -0.09      0.63 o 
  -3   6  11      274.77      252.98      7.15 o 
  -2   6  11      167.90      180.64      1.96 o 
  -1   6  11       79.68       90.42      1.37 o 
   0   6  11       11.36        9.70      0.84 o 
   1   6  11        2.96        4.25      0.64 o 
   2   6  11       34.98       32.86      1.90 o 
   3   6  11      277.46      257.28      4.14 o 
   4   6  11        5.74        7.59      2.79 o 
  -5   7  11        3.73        3.92      0.85 o 
  -4   7  11      121.47      103.50      1.78 o 
  -3   7  11      232.27      246.63      3.89 o 
  -2   7  11      257.32      236.97      2.74 o 
  -1   7  11        3.24        5.55      0.64 o 
   0   7  11      138.26      133.21      2.17 o 
   1   7  11       26.20       23.10      1.07 o 
   2   7  11      150.32      176.91      5.56 o 
   3   7  11       51.05       51.46      1.62 o 
   4   7  11        0.93       -1.31      1.44 o 
  -5   8  11        1.39        2.45      0.64 o 
  -4   8  11        0.00       -0.09      0.58 o 
  -3   8  11      479.89      516.51      4.41 o 
  -2   8  11       99.52       97.89      1.84 o 
  -1   8  11       13.43       13.03      0.85 o 
   0   8  11      132.46      143.96      2.30 o 
   1   8  11        0.01       -0.62      0.62 o 
   2   8  11      719.76      723.64     11.00 o 
   3   8  11       21.19       25.57      1.96 o 
   4   8  11       42.19       37.58      2.14 o 
  -5   9  11       25.64       21.67      1.48 o 
  -4   9  11       20.57       20.15      0.90 o 
  -3   9  11       92.42       94.25      2.03 o 
  -2   9  11        1.58        1.62      0.65 o 
  -1   9  11        0.68        0.85      0.54 o 
   0   9  11      215.97      216.12      2.38 o 
   1   9  11      173.50      168.41      2.84 o 
   2   9  11      198.34      222.33      4.12 o 
   3   9  11      155.60      173.03      4.44 o 
   4   9  11       34.06       38.62      2.04 o 
  -5  10  11        3.08        5.67      0.95 o 
  -4  10  11        7.67        8.69      1.40 o 
  -3  10  11      226.98      246.81      3.09 o 
  -2  10  11       93.24       97.92      1.97 o 
  -1  10  11       22.58       14.54      0.95 o 
   0  10  11      225.67      219.40      3.22 o 
   1  10  11      117.87       91.04      3.13 o 
   2  10  11      414.51      396.81      9.42 o 
   3  10  11       14.10       10.90      1.48 o 
   4  10  11       89.48       91.85      2.77 o 
  -4  11  11        0.38       -0.22      0.64 o 
  -3  11  11        0.56        0.46      0.69 o 
  -2  11  11        4.25        5.36      1.21 o 
  -1  11  11       14.84       20.29      1.47 o 
   0  11  11       16.45       21.65      1.08 o 
   1  11  11      148.96      149.92      4.06 o 
   2  11  11        0.01        0.66      0.79 o 
   3  11  11       14.99        8.68      1.38 o 
   4  11  11        1.10       -0.19      0.77 o 
  -4  12  11       42.03       47.24      1.36 o 
  -3  12  11        0.10       -0.20      0.67 o 
  -2  12  11      207.88      210.34      2.79 o 
  -1  12  11        2.49        6.18      0.69 o 
   0  12  11       30.68       31.52      1.23 o 
   1  12  11      331.23      303.73      6.47 o 
   2  12  11        6.14        5.08      0.91 o 
   3  12  11       17.39       15.13      1.57 o 
  -4  13  11        3.15        1.89      0.58 o 
  -3  13  11       13.38       14.32      0.91 o 
  -2  13  11      267.79      265.92      3.10 o 
  -1  13  11        0.00       -0.08      0.69 o 
   0  13  11       69.41       63.22      1.65 o 
   1  13  11       28.65       18.32      2.02 o 
   2  13  11       26.67       23.66      1.39 o 
   3  13  11        5.70        3.66      0.75 o 
  -4  14  11        1.80        1.68      0.62 o 
  -3  14  11        0.61        0.59      0.57 o 
  -2  14  11        2.27        2.72      0.69 o 
  -1  14  11       14.58       15.37      1.08 o 
   0  14  11        0.20        0.24      0.84 o 
   1  14  11      139.88      135.06      2.38 o 
   2  14  11       30.12       30.18      1.48 o 
   3  14  11        0.48       -0.20      0.54 o 
  -4  15  11        0.68       -0.97      0.97 o 
  -3  15  11       25.33       24.27      0.95 o 
  -2  15  11      120.06      118.08      1.99 o 
  -1  15  11       40.17       39.78      1.55 o 
   0  15  11       13.05       10.78      1.16 o 
   1  15  11       38.86       43.07      1.38 o 
   2  15  11      224.98      203.29      7.99 o 
   3  15  11       53.49       54.17      1.44 o 
  -3  16  11        6.42        7.76      0.61 o 
  -2  16  11       18.73       19.00      0.81 o 
  -1  16  11        0.03        0.22      0.52 o 
   0  16  11        3.64        3.62      0.70 o 
   1  16  11        0.58        1.52      0.60 o 
   2  16  11       23.07       26.20      1.76 o 
  -3  17  11       14.33       13.09      0.62 o 
  -2  17  11       38.58       39.25      0.98 o 
  -1  17  11        1.72        0.72      0.61 o 
   0  17  11       56.54       63.81      1.58 o 
   1  17  11      119.17      108.11      2.84 o 
   2  17  11       66.48       71.94      3.44 o 
  -3  18  11        0.42        0.84      0.51 o 
  -2  18  11        1.26        0.99      0.47 o 
  -1  18  11        0.05       -0.28      0.57 o 
   0  18  11       15.41       14.90      1.04 o 
   1  18  11       19.47       23.26      0.91 o 
   2  18  11        9.11       10.36      1.06 o 
  -2  19  11       16.17       15.70      0.83 o 
  -1  19  11        0.69        0.65      0.52 o 
   0  19  11       21.79       22.49      1.20 o 
   1  19  11        7.92        7.37      0.88 o 
  -1  20  11        4.17        2.94      0.43 o 
   0  20  11       82.80       76.73      2.25 o 
   1  20  11        0.62        1.65      0.79 o 
  -5   0  12        6.46        8.06      1.25 o 
  -4   0  12        0.19        0.49      1.09 o 
  -3   0  12        0.04       -0.38      0.60 o 
  -2   0  12       48.66       46.69      3.01 o 
  -1   0  12       24.57       19.49      1.52 o 
   0   0  12      125.04      137.85      4.40 o 
   1   0  12      176.52      195.63      3.67 o 
   2   0  12        0.17        5.35      4.50 o 
   3   0  12      416.01      423.43      5.95 o 
   4   0  12        3.23        2.81      0.63 o 
  -5   1  12       49.07       41.11      1.22 o 
  -4   1  12        1.03        0.20      0.56 o 
  -3   1  12       41.48       45.90      1.15 o 
  -2   1  12      250.64      281.64      3.51 o 
  -1   1  12       36.31       37.48      1.03 o 
   0   1  12        4.74        6.90      2.59 o 
   1   1  12      378.72      362.93      5.33 o 
   2   1  12     1557.68     1470.79      7.95 o 
   3   1  12      103.80      105.86      2.22 o 
   4   1  12        2.09        1.40      0.50 o 
  -5   2  12        4.08        3.61      1.18 o 
  -4   2  12       29.45       29.02      1.11 o 
  -3   2  12       39.05       37.79      1.11 o 
  -2   2  12        0.09       -0.06      0.71 o 
  -1   2  12       82.68       88.34      1.37 o 
   0   2  12        0.67        3.87      0.80 o 
   1   2  12        0.01        0.27      0.61 o 
   2   2  12      267.20      282.49      3.55 o 
   3   2  12       98.86       69.85      2.68 o 
   4   2  12       20.57       28.74      1.05 o 
  -5   3  12        9.61        4.95      1.35 o 
  -4   3  12       23.39       19.50      0.86 o 
  -3   3  12      489.47      490.79      5.56 o 
  -2   3  12        4.00        3.17      0.63 o 
  -1   3  12        0.41       -0.23      0.41 o 
   0   3  12      123.61      127.55      1.61 o 
   1   3  12       81.13       91.43      1.63 o 
   2   3  12      493.28      474.07      5.19 o 
   3   3  12        2.15        0.71      1.29 o 
   4   3  12        4.88        6.83      0.81 o 
  -5   4  12        0.07        0.56      2.08 o 
  -4   4  12       31.01       29.07      0.96 o 
  -3   4  12       40.80       39.44      1.42 o 
  -2   4  12      308.29      295.55      3.07 o 
  -1   4  12      271.83      298.41      4.91 o 
   0   4  12        6.66        8.87      0.67 o 
   1   4  12      293.08      283.22      3.29 o 
   2   4  12      585.29      612.66      6.40 o 
   3   4  12        2.34       -0.09      1.13 o 
   4   4  12        7.69       10.33      1.34 o 
  -5   5  12        4.17        5.53      0.71 o 
  -4   5  12      133.88      122.05      1.96 o 
  -3   5  12      238.11      244.86      3.58 o 
  -2   5  12      187.46      194.60      2.28 o 
  -1   5  12       61.18       69.76      1.53 o 
   0   5  12        2.82        3.61      0.49 o 
   1   5  12       43.61       43.90      1.46 o 
   2   5  12      118.71      132.66      2.79 o 
   3   5  12      204.96      143.01      2.81 o 
   4   5  12       59.19       66.58      2.66 o 
  -5   6  12        5.44        8.72      1.17 o 
  -4   6  12        1.23        2.25      0.59 o 
  -3   6  12        6.95        8.09      1.06 o 
  -2   6  12       61.35       62.91      1.38 o 
  -1   6  12       94.41       88.24      1.49 o 
   0   6  12        0.18        0.14      0.43 o 
   1   6  12       43.69       34.64      1.27 o 
   2   6  12      207.34      224.81      4.83 o 
   3   6  12        1.96        2.30      0.81 o 
   4   6  12        5.19        1.23      0.94 o 
  -5   7  12       13.44       13.33      4.55 o 
  -4   7  12      159.43      151.51      3.01 o 
  -3   7  12        5.22        4.91      1.27 o 
  -2   7  12       18.02       14.44      0.91 o 
  -1   7  12       76.58       76.19      1.46 o 
   0   7  12        1.04        0.25      0.48 o 
   1   7  12        5.27        7.39      0.79 o 
   2   7  12      287.13      277.72      6.91 o 
   3   7  12       84.82       76.75      2.82 o 
   4   7  12      144.51      127.15      3.38 o 
  -5   8  12        2.22        3.49      4.60 o 
  -4   8  12        6.65        8.29      0.94 o 
  -3   8  12       10.53        7.70      1.01 o 
  -2   8  12       22.62       18.95      1.01 o 
  -1   8  12        0.24       -0.38      0.48 o 
   0   8  12       72.65       76.92      2.61 o 
   1   8  12       23.14       14.11      0.98 o 
   2   8  12      259.56      266.21      4.40 o 
   3   8  12       55.07       60.09      2.53 o 
   4   8  12        1.60        0.69      0.81 o 
  -4   9  12       13.60       13.36      0.95 o 
  -3   9  12        3.80        3.76      0.90 o 
  -2   9  12        4.81        5.09      0.74 o 
  -1   9  12       21.35       21.56      1.06 o 
   0   9  12        2.70        3.84      1.00 o 
   1   9  12       85.24       78.92      1.96 o 
   2   9  12      361.88      368.26      6.81 o 
   3   9  12       28.12       39.44      2.11 o 
  -4  10  12        0.25       -0.57      0.62 o 
  -3  10  12       68.08       74.09      2.18 o 
  -2  10  12      264.84      271.90      3.19 o 
  -1  10  12       37.56       37.43      1.22 o 
   0  10  12      142.29      134.90      2.99 o 
   1  10  12       72.21       63.76      2.15 o 
   2  10  12      387.79      395.55      7.08 o 
   3  10  12       35.32       32.53      1.94 o 
  -4  11  12        5.55        3.21      0.83 o 
  -3  11  12        0.15        0.38      0.75 o 
  -2  11  12       97.18      111.75      2.11 o 
  -1  11  12        1.17        2.42      0.73 o 
   0  11  12        8.98       12.15      0.89 o 
   1  11  12       38.44       34.39      1.69 o 
   2  11  12      205.12      207.82      5.17 o 
   3  11  12      154.99      173.55      4.01 o 
  -4  12  12        0.26       -0.14      0.50 o 
  -3  12  12       25.67       15.01      1.03 o 
  -2  12  12       85.93       89.60      1.68 o 
  -1  12  12      186.40      205.55      2.53 o 
   0  12  12      138.64      152.86      2.55 o 
   1  12  12      400.93      365.61      6.94 o 
   2  12  12        4.97        4.93      0.84 o 
   3  12  12        2.95        4.95      0.76 o 
  -4  13  12        0.12        0.19      0.49 o 
  -3  13  12        0.80        1.27      0.66 o 
  -2  13  12      167.46      162.55      2.16 o 
  -1  13  12      217.75      220.66      3.19 o 
   0  13  12      375.84      360.44      4.39 o 
   1  13  12       95.90       94.25      2.55 o 
   2  13  12       20.43       16.84      2.02 o 
   3  13  12        4.77        3.31      0.62 o 
  -4  14  12       27.43       22.22      1.48 o 
  -3  14  12       20.43       24.26      1.08 o 
  -2  14  12        2.43        3.92      0.61 o 
  -1  14  12        0.35        0.31      0.65 o 
   0  14  12        5.39        6.57      1.03 o 
   1  14  12       75.56       71.30      4.17 o 
   2  14  12       40.56       39.93      2.08 o 
   3  14  12        0.90        0.99      0.75 o 
  -3  15  12       19.24       17.06      0.87 o 
  -2  15  12        2.44        2.02      0.52 o 
  -1  15  12        5.79        5.31      0.78 o 
   0  15  12       49.41       55.07      1.93 o 
   1  15  12       43.69       42.65      1.71 o 
   2  15  12       13.07       16.45      1.01 o 
  -3  16  12        0.00        0.01      0.44 o 
  -2  16  12       20.63       17.22      0.73 o 
  -1  16  12      105.99       90.96      1.63 o 
   0  16  12      116.36      113.93      2.13 o 
   1  16  12       16.26       17.74      1.19 o 
   2  16  12        0.03       -0.23      0.51 o 
  -3  17  12        9.57       10.07      1.08 o 
  -2  17  12       24.53       21.80      0.71 o 
  -1  17  12       43.24       45.54      1.11 o 
   0  17  12       45.34       42.53      1.40 o 
   1  17  12        0.16       -0.23      0.64 o 
   2  17  12        0.28        0.77      0.69 o 
  -2  18  12       23.51       17.35      0.85 o 
  -1  18  12       23.92       23.18      0.84 o 
   0  18  12       14.59       15.43      0.76 o 
   1  18  12       11.66        7.74      1.05 o 
  -2  19  12        0.53        0.49      0.70 o 
  -1  19  12       61.04       52.23      1.24 o 
   0  19  12       42.13       42.75      1.29 o 
   1  19  12        8.05        7.00      0.95 o 
  -5   1  13        0.05        0.08      0.57 o 
  -4   1  13        6.06        4.40      0.87 o 
  -3   1  13        0.29        0.79      0.54 o 
  -2   1  13        3.96        6.76      1.18 o 
  -1   1  13        7.16       11.77      0.70 o 
   0   1  13        0.05        2.76      1.82 o 
   1   1  13      285.10      270.15      3.18 o 
   2   1  13        0.90        0.40      0.75 o 
   3   1  13        5.31        4.13      1.05 o 
   4   1  13        8.89        8.84      0.98 o 
  -5   2  13        0.77        1.19      1.69 o 
  -4   2  13        4.17        1.48      0.47 o 
  -3   2  13        0.78        0.62      0.58 o 
  -2   2  13      118.09      120.40      2.70 o 
  -1   2  13       12.14       17.62      0.81 o 
   0   2  13      304.37      310.04      2.61 o 
   1   2  13        1.23        0.65      0.65 o 
   2   2  13       62.70       64.39      2.58 o 
   3   2  13       91.36      102.66      2.86 o 
   4   2  13       19.38       25.08      1.44 o 
  -5   3  13        5.90        2.87      0.73 o 
  -4   3  13        0.16       -0.03      0.48 o 
  -3   3  13        3.03        3.84      0.78 o 
  -2   3  13       93.59       80.68      2.18 o 
  -1   3  13       17.95       13.38      0.70 o 
   0   3  13       21.35       23.21      1.01 o 
   1   3  13      414.34      404.58      3.73 o 
   2   3  13       75.27       55.56      2.44 o 
   3   3  13        0.15        0.50      0.90 o 
   4   3  13       39.20       48.74      1.95 o 
  -5   4  13        0.08       -0.62      1.46 o 
  -4   4  13        0.00        1.29      0.57 o 
  -3   4  13        9.44       13.46      0.84 o 
  -2   4  13        3.73        3.05      0.83 o 
  -1   4  13       23.72       21.26      0.86 o 
   0   4  13       55.82       67.30      1.41 o 
   1   4  13      156.25      136.65      2.20 o 
   2   4  13        1.18        5.48      1.27 o 
   3   4  13       50.89       51.23      2.09 o 
   4   4  13       52.21       42.53      1.86 o 
  -5   5  13        4.13        0.45      0.91 o 
  -4   5  13       30.35       25.83      1.14 o 
  -3   5  13       25.35       27.84      1.05 o 
  -2   5  13       26.03       24.85      1.07 o 
  -1   5  13       15.21       21.41      0.89 o 
   0   5  13      376.46      365.54      3.86 o 
   1   5  13        9.87        8.04      1.01 o 
   2   5  13      493.43      495.62     11.31 o 
   3   5  13       59.45       54.07      2.10 o 
   4   5  13        2.76        2.66      0.79 o 
  -4   6  13       22.97       24.53      1.19 o 
  -3   6  13        0.58        2.61      1.04 o 
  -2   6  13       19.39       19.46      1.08 o 
  -1   6  13        1.41        3.12      0.75 o 
   0   6  13      198.89      193.97      2.88 o 
   1   6  13       20.99       24.71      1.17 o 
   2   6  13       42.76       35.18      2.01 o 
   3   6  13       15.27       25.35      1.54 o 
  -4   7  13       57.68       57.13      1.55 o 
  -3   7  13       59.62       51.77      2.13 o 
  -2   7  13       51.45       62.49      1.78 o 
  -1   7  13       15.35       16.34      1.20 o 
   0   7  13      173.90      172.60      2.30 o 
   1   7  13        5.51        6.79      0.80 o 
   2   7  13        0.66        0.22      0.77 o 
   3   7  13        3.20        6.44      0.80 o 
  -4   8  13        4.46        8.61      0.78 o 
  -3   8  13       27.02       22.01      1.24 o 
  -2   8  13        0.62        1.11      0.71 o 
  -1   8  13       21.26       23.00      1.06 o 
   0   8  13        0.89        2.18      0.54 o 
   1   8  13        2.17        1.02      0.65 o 
   2   8  13        3.97        2.29      0.83 o 
   3   8  13        7.80        7.84      0.83 o 
  -4   9  13       39.21       32.98      1.17 o 
  -3   9  13        8.41        8.72      0.94 o 
  -2   9  13       23.58       28.54      1.34 o 
  -1   9  13       23.66       22.10      1.14 o 
   0   9  13        0.03        0.25      0.61 o 
   1   9  13       25.51       27.80      1.27 o 
   2   9  13       42.74       46.85      2.70 o 
   3   9  13       19.09       25.43      1.58 o 
  -4  10  13        6.70        2.24      0.76 o 
  -3  10  13        9.99       11.74      0.98 o 
  -2  10  13       52.45       52.70      1.70 o 
  -1  10  13      117.05      113.33      1.74 o 
   0  10  13       37.30       29.81      1.24 o 
   1  10  13        8.38       10.08      1.12 o 
   2  10  13       75.85       68.67      2.31 o 
   3  10  13        0.02       -0.04      0.75 o 
  -4  11  13        2.67        2.06      0.52 o 
  -3  11  13       18.68       22.61      1.16 o 
  -2  11  13       18.05       16.89      0.78 o 
  -1  11  13       20.91       22.82      0.89 o 
   0  11  13       67.92       62.17      1.68 o 
   1  11  13      103.73      106.83      3.71 o 
   2  11  13       15.03       15.79      1.72 o 
   3  11  13       36.47       44.05      1.42 o 
  -4  12  13        2.42        1.25      0.57 o 
  -3  12  13       47.36       50.39      1.50 o 
  -2  12  13       31.26       27.48      0.96 o 
  -1  12  13        0.79        0.72      0.49 o 
   0  12  13       29.90       28.96      1.21 o 
   1  12  13       10.55       15.42      1.71 o 
   2  12  13      231.48      207.51      4.82 o 
   3  12  13        6.28        5.30      0.61 o 
  -3  13  13        0.76        0.35      0.56 o 
  -2  13  13        9.32        9.52      0.71 o 
  -1  13  13       14.02       14.12      0.86 o 
   0  13  13       37.72       37.05      1.29 o 
   1  13  13        0.96        2.36      0.85 o 
   2  13  13      109.92      112.42      3.48 o 
  -3  14  13       47.02       49.80      1.22 o 
  -2  14  13      196.89      196.12      2.17 o 
  -1  14  13        8.17       10.62      0.75 o 
   0  14  13        0.19        0.12      0.53 o 
   1  14  13        4.18        4.36      0.87 o 
   2  14  13       13.62       20.16      1.57 o 
  -3  15  13       10.82       13.90      0.73 o 
  -2  15  13        4.56        7.56      0.58 o 
  -1  15  13        0.24        0.30      0.43 o 
   0  15  13       28.58       25.99      0.90 o 
   1  15  13      109.58      100.78      2.30 o 
   2  15  13       21.11       23.22      1.50 o 
  -3  16  13        0.03       -0.44      0.71 o 
  -2  16  13       40.96       42.77      1.21 o 
  -1  16  13       51.47       52.54      1.06 o 
   0  16  13        0.71        0.77      0.42 o 
   1  16  13        1.26        2.82      0.70 o 
   2  16  13        4.20        2.76      0.79 o 
  -2  17  13        0.04        0.04      0.53 o 
  -1  17  13        0.74        0.71      0.39 o 
   0  17  13        7.63        7.30      0.51 o 
   1  17  13        0.50        2.07      0.55 o 
  -1  18  13       41.07       41.14      1.09 o 
   0  18  13       66.79       62.17      2.38 o 
  -4   0  14        3.03        2.83      1.36 o 
  -3   0  14        9.91        7.87      1.48 o 
  -2   0  14        1.73       -0.41      1.06 o 
  -1   0  14       47.45       40.89      2.31 o 
   0   0  14      546.42      568.63     10.15 o 
   1   0  14       36.67       48.98      1.76 o 
   2   0  14       15.36       17.77      2.27 o 
   3   0  14       33.44       32.32      2.35 o 
  -4   1  14        3.64        0.51      0.80 o 
  -3   1  14       80.47      100.80      1.99 o 
  -2   1  14       57.22       57.30      1.78 o 
  -1   1  14      262.43      276.99      2.69 o 
   0   1  14      142.07      151.01      2.16 o 
   1   1  14      592.70      562.99      4.15 o 
   2   1  14      193.29      208.29      3.54 o 
   3   1  14        0.51        0.70      0.83 o 
  -4   2  14        5.57        4.82      0.70 o 
  -3   2  14        0.06        0.30      0.65 o 
  -2   2  14        0.60        0.22      0.77 o 
  -1   2  14       44.35       37.79      1.28 o 
   0   2  14      303.10      303.78      2.99 o 
   1   2  14        0.81       -0.33      0.68 o 
   2   2  14      173.71      169.83      3.19 o 
   3   2  14        7.05       13.33      1.24 o 
  -4   3  14        0.09        1.22      0.83 o 
  -3   3  14       74.86       72.95      1.77 o 
  -2   3  14        0.00        1.06      0.76 o 
  -1   3  14       42.38       59.01      1.54 o 
   0   3  14      169.27      174.45      2.15 o 
   1   3  14      260.22      260.65      3.06 o 
   2   3  14        5.17        1.63      1.12 o 
   3   3  14       27.71       29.45      1.56 o 
  -4   4  14        5.26        7.78      0.69 o 
  -3   4  14        6.73        7.62      0.69 o 
  -2   4  14       25.27       24.22      1.28 o 
  -1   4  14        0.44        0.19      0.54 o 
   0   4  14       22.98       25.02      0.94 o 
   1   4  14       38.13       31.33      1.50 o 
   2   4  14       11.55        9.15      1.31 o 
   3   4  14       36.66       26.09      2.35 o 
  -4   5  14       34.73       35.94      1.32 o 
  -3   5  14        9.44       11.77      0.94 o 
  -2   5  14       23.73       22.58      1.35 o 
  -1   5  14       22.20       12.81      0.93 o 
   0   5  14       59.61       64.14      1.57 o 
   1   5  14      113.24      113.97      2.55 o 
   2   5  14        5.04        7.89      0.88 o 
   3   5  14       22.45       22.81      1.38 o 
  -4   6  14      103.34       88.10      2.02 o 
  -3   6  14      140.36      120.33      2.37 o 
  -2   6  14        2.67        0.62      0.69 o 
  -1   6  14       45.27       51.54      1.55 o 
   0   6  14       59.68       66.21      1.83 o 
   1   6  14      300.58      305.48      7.37 o 
   2   6  14      137.83      126.89      2.48 o 
   3   6  14       29.43       23.44      1.87 o 
  -4   7  14        7.10       11.63      0.81 o 
  -3   7  14       55.14       64.17      1.75 o 
  -2   7  14       12.25       12.14      1.08 o 
  -1   7  14      131.77      146.27      2.44 o 
   0   7  14       25.72       33.24      1.32 o 
   1   7  14      202.99      211.57      3.35 o 
   2   7  14       76.26       61.28      1.77 o 
   3   7  14       28.43       27.90      1.91 o 
  -4   8  14       86.78       77.51      1.47 o 
  -3   8  14        0.03       -0.59      0.80 o 
  -2   8  14       13.17       14.40      1.14 o 
  -1   8  14      128.84      126.17      2.00 o 
   0   8  14        6.12        4.38      0.98 o 
   1   8  14      122.88      126.25      3.89 o 
   2   8  14       45.96       44.76      3.23 o 
   3   8  14        8.60        9.77      1.27 o 
  -4   9  14        2.19        1.59      0.51 o 
  -3   9  14       70.43       65.20      2.55 o 
  -2   9  14        1.24        2.38      0.82 o 
  -1   9  14       52.19       54.64      1.70 o 
   0   9  14      194.47      183.72      3.45 o 
   1   9  14       43.69       47.01      1.83 o 
   2   9  14       14.28       13.94      1.20 o 
   3   9  14       23.96       30.49      1.77 o 
  -4  10  14       30.75       28.12      0.87 o 
  -3  10  14       64.19       59.90      2.39 o 
  -2  10  14        8.78       11.38      1.53 o 
  -1  10  14      183.21      198.16      2.93 o 
   0  10  14        9.71        5.38      1.18 o 
   1  10  14       36.02       33.23      1.57 o 
   2  10  14       64.46       64.71      2.10 o 
   3  10  14       21.57       26.83      1.62 o 
  -4  11  14       49.93       49.49      1.89 o 
  -3  11  14        2.89        1.72      0.87 o 
  -2  11  14        0.44        1.33      0.55 o 
  -1  11  14       22.58       25.27      0.98 o 
   0  11  14       93.89       83.88      1.84 o 
   1  11  14      275.28      270.56      5.35 o 
   2  11  14        4.73        5.89      0.91 o 
  -3  12  14      133.82      131.92      3.14 o 
  -2  12  14       17.75       14.25      0.76 o 
  -1  12  14       71.33       67.01      1.41 o 
   0  12  14        4.71        4.01      0.65 o 
   1  12  14        1.97        1.30      0.76 o 
   2  12  14       33.97       33.56      2.53 o 
  -3  13  14        1.30        1.09      0.60 o 
  -2  13  14       45.44       47.10      1.40 o 
  -1  13  14       41.42       39.31      1.32 o 
   0  13  14        1.27        1.37      0.55 o 
   1  13  14       35.57       32.66      1.41 o 
   2  13  14        2.16        3.67      0.76 o 
  -3  14  14       24.73       24.45      1.07 o 
  -2  14  14        1.86        1.81      0.55 o 
  -1  14  14        5.15        6.78      0.70 o 
   0  14  14        2.38        2.74      0.69 o 
   1  14  14        5.63        3.62      0.72 o 
   2  14  14        1.14        0.16      0.53 o 
  -2  15  14        0.88        0.46      0.47 o 
  -1  15  14        0.90        0.77      0.43 o 
   0  15  14       10.70        6.61      0.62 o 
   1  15  14        0.15        0.23      0.57 o 
  -2  16  14        3.94        3.21      0.45 o 
  -1  16  14       78.31       79.14      1.28 o 
   0  16  14       37.61       34.37      1.82 o 
   1  16  14        7.89        9.22      0.71 o 
  -1  17  14        0.04       -0.08      0.79 o 
   0  17  14        9.66       10.12      1.14 o 
  -4   1  15        0.32        0.88      0.80 o 
  -3   1  15       10.24       13.50      1.08 o 
  -2   1  15        0.09        0.10      0.75 o 
  -1   1  15       21.89       30.93      1.15 o 
   0   1  15        0.01        0.22      0.57 o 
   1   1  15       77.70       84.59      1.65 o 
   2   1  15       92.99      111.10      3.10 o 
   3   1  15        2.27        0.28      0.69 o 
  -4   2  15        1.44        2.57      0.77 o 
  -3   2  15       17.23       23.36      1.00 o 
  -2   2  15        2.15        2.22      0.75 o 
  -1   2  15       49.87       54.98      1.46 o 
   0   2  15      253.16      282.59      3.11 o 
   1   2  15       62.14       62.61      1.75 o 
   2   2  15      268.42      256.16      3.68 o 
   3   2  15        7.35        9.38      0.97 o 
  -4   3  15        2.89        4.53      1.00 o 
  -3   3  15        1.38        1.42      0.59 o 
  -2   3  15        5.24        2.67      0.81 o 
  -1   3  15        7.37        6.24      0.68 o 
   0   3  15       22.80       30.03      1.14 o 
   1   3  15      159.56      147.99      2.32 o 
   2   3  15       78.48       68.52      2.00 o 
   3   3  15        0.01        0.06      0.66 o 
  -4   4  15       69.07       60.26      1.48 o 
  -3   4  15       44.27       47.78      1.94 o 
  -2   4  15        0.27       -0.13      0.73 o 
  -1   4  15        8.94       12.55      0.91 o 
   0   4  15       80.62       77.06      1.66 o 
   1   4  15       60.05       50.01      1.92 o 
   2   4  15      124.11      125.39      2.02 o 
   3   4  15       59.11       61.05      1.87 o 
  -4   5  15        4.72        5.56      0.70 o 
  -3   5  15       16.17        9.53      1.02 o 
  -2   5  15       55.11       59.71      2.52 o 
  -1   5  15      216.88      226.17      2.67 o 
   0   5  15        0.42        0.22      0.56 o 
   1   5  15       18.11       17.44      1.22 o 
   2   5  15        9.62       12.42      1.02 o 
   3   5  15       39.57       40.28      2.13 o 
  -4   6  15       67.37       57.51      1.99 o 
  -3   6  15        1.01        1.18      0.79 o 
  -2   6  15       12.88       13.53      1.57 o 
  -1   6  15        4.16        5.23      0.90 o 
   0   6  15        3.03        4.89      0.85 o 
   1   6  15       82.31       98.76      3.11 o 
   2   6  15        0.26       -0.05      0.63 o 
   3   6  15        2.55        0.78      0.82 o 
  -4   7  15       38.28       44.30      1.25 o 
  -3   7  15        0.32       -0.45      0.58 o 
  -2   7  15       43.20       39.90      2.13 o 
  -1   7  15       85.13       88.20      1.66 o 
   0   7  15       63.13       60.60      1.80 o 
   1   7  15       13.49       10.81      1.04 o 
   2   7  15      161.93      164.04      4.36 o 
   3   7  15       14.15       10.23      1.11 o 
  -4   8  15       55.07       50.55      1.28 o 
  -3   8  15        7.51       10.46      0.77 o 
  -2   8  15       20.57       15.49      0.93 o 
  -1   8  15        3.06        3.60      0.68 o 
   0   8  15      150.49      140.59      2.62 o 
   1   8  15      149.94      171.24      8.09 o 
   2   8  15       50.91       46.23      1.71 o 
  -3   9  15       11.07        9.21      0.74 o 
  -2   9  15        3.96        4.71      0.68 o 
  -1   9  15       55.27       45.27      1.31 o 
   0   9  15      209.48      204.09      3.08 o 
   1   9  15      135.26      124.19      2.78 o 
   2   9  15       91.76       83.92      2.17 o 
  -3  10  15       10.71       12.78      1.04 o 
  -2  10  15        0.80        1.81      0.50 o 
  -1  10  15       30.03       31.89      1.10 o 
   0  10  15      203.62      212.12      3.06 o 
   1  10  15       45.07       42.77      1.72 o 
   2  10  15        0.97        0.58      0.65 o 
  -3  11  15       10.55       13.11      1.02 o 
  -2  11  15        0.21        1.82      0.50 o 
  -1  11  15        5.83        3.89      0.59 o 
   0  11  15      107.26       99.00      2.08 o 
   1  11  15      266.94      279.87      5.57 o 
   2  11  15        7.54        7.02      0.96 o 
  -3  12  15       11.65       11.91      0.86 o 
  -2  12  15        5.52        4.43      0.62 o 
  -1  12  15        7.29        4.46      0.57 o 
   0  12  15       99.24       92.03      2.22 o 
   1  12  15      245.53      240.39      3.29 o 
   2  12  15        8.11        7.03      0.74 o 
  -3  13  15        0.38       -0.48      0.48 o 
  -2  13  15       40.60       35.72      1.10 o 
  -1  13  15        7.68       10.03      0.80 o 
   0  13  15        2.46        3.35      0.85 o 
   1  13  15       38.73       37.04      1.23 o 
  -2  14  15        0.12        0.09      0.41 o 
  -1  14  15        3.63        5.13      0.53 o 
   0  14  15        9.91       10.30      0.77 o 
   1  14  15      121.87      103.50      3.42 o 
  -2  15  15        4.82        4.66      0.87 o 
  -1  15  15       11.66        7.01      0.58 o 
   0  15  15        0.05        0.43      0.46 o 
   1  15  15        0.23       -0.33      0.85 o 
  -1  16  15        0.59        0.77      0.76 o 
   0  16  15        2.89        1.60      0.73 o 
  -4   0  16       23.84       22.83      1.90 o 
  -3   0  16        7.60       12.67      1.33 o 
  -2   0  16        2.66        1.43      1.10 o 
  -1   0  16        4.99        6.32      3.60 o 
   0   0  16      200.22      216.71      4.50 o 
   1   0  16      386.85      409.46      5.09 o 
   2   0  16        0.04        1.67      1.23 o 
   3   0  16       23.15       26.12      1.62 o 
  -4   1  16        1.69        3.01      1.45 o 
  -3   1  16       20.88       22.06      1.09 o 
  -2   1  16       36.56       40.19      1.24 o 
  -1   1  16       38.83       45.35      1.74 o 
   0   1  16        0.04       -0.15      0.52 o 
   1   1  16      603.63      618.02      4.09 o 
   2   1  16        2.35        4.93      0.98 o 
   3   1  16       83.89       90.50      2.24 o 
  -4   2  16        4.32        3.84      0.80 o 
  -3   2  16        1.20        2.66      0.78 o 
  -2   2  16        0.05       -0.10      0.68 o 
  -1   2  16       17.35       18.88      0.97 o 
   0   2  16        0.10       -0.09      0.51 o 
   1   2  16      473.33      479.06      3.83 o 
   2   2  16        2.16        4.16      0.92 o 
  -4   3  16       14.12       12.72      1.01 o 
  -3   3  16        0.40        1.00      0.61 o 
  -2   3  16       41.30       43.28      1.55 o 
  -1   3  16       67.92       69.19      1.56 o 
   0   3  16        1.81        2.21      0.72 o 
   1   3  16       85.40       84.49      1.84 o 
   2   3  16       10.47        7.15      1.01 o 
  -4   4  16       32.62       27.24      1.28 o 
  -3   4  16       14.12       16.22      1.03 o 
  -2   4  16       66.36       65.06      2.42 o 
  -1   4  16        2.56        4.32      0.81 o 
   0   4  16      141.01      148.76      3.46 o 
   1   4  16      173.36      193.02      4.30 o 
   2   4  16        3.44        0.01      0.64 o 
  -4   5  16       16.01       15.86      1.04 o 
  -3   5  16       14.80       16.00      1.00 o 
  -2   5  16        0.33        0.92      1.57 o 
  -1   5  16        4.56        5.07      0.89 o 
   0   5  16        0.49       -0.23      1.07 o 
   1   5  16        2.11        0.56      0.77 o 
   2   5  16        0.91        0.55      0.62 o 
  -3   6  16        5.00        4.04      0.72 o 
  -2   6  16        0.48        0.85      0.97 o 
  -1   6  16       35.93       35.25      1.39 o 
   0   6  16        2.95        0.69      1.04 o 
   1   6  16        6.67        4.70      0.81 o 
   2   6  16        6.39        8.00      0.68 o 
  -3   7  16       20.90       18.10      1.02 o 
  -2   7  16       15.26       12.25      1.21 o 
  -1   7  16        0.55        1.29      0.66 o 
   0   7  16       44.59       43.41      1.94 o 
   1   7  16       42.92       46.74      2.19 o 
   2   7  16        0.84        0.85      0.50 o 
  -3   8  16       12.84       15.49      0.94 o 
  -2   8  16       44.27       46.24      1.29 o 
  -1   8  16       52.74       55.99      1.56 o 
   0   8  16        3.91        3.22      1.05 o 
   1   8  16       52.10       46.83      3.02 o 
   2   8  16      102.18      111.33      1.86 o 
  -3   9  16       13.76       18.03      0.76 o 
  -2   9  16        0.00        1.35      0.57 o 
  -1   9  16       36.47       37.01      1.27 o 
   0   9  16       58.78       56.16      1.59 o 
   1   9  16       11.94       11.23      1.78 o 
   2   9  16        1.29        1.74      0.47 o 
  -3  10  16       19.99       24.26      0.95 o 
  -2  10  16       62.14       60.86      1.57 o 
  -1  10  16        0.66        0.53      0.55 o 
   0  10  16       28.62       30.98      1.21 o 
   1  10  16        0.86        0.57      0.73 o 
   2  10  16       38.87       45.93      2.03 o 
  -3  11  16       13.82       15.68      0.85 o 
  -2  11  16        4.06        3.44      0.53 o 
  -1  11  16       40.39       33.97      1.10 o 
   0  11  16      137.04      132.34      2.65 o 
   1  11  16       46.41       51.22      2.06 o 
  -2  12  16       30.51       31.35      1.26 o 
  -1  12  16       21.65       19.89      0.83 o 
   0  12  16        4.46        7.04      0.91 o 
   1  12  16        2.15        2.35      0.64 o 
  -2  13  16       19.39       17.72      0.93 o 
  -1  13  16       21.98       20.09      0.97 o 
   0  13  16       12.92       15.57      0.80 o 
   1  13  16       26.71       20.94      1.02 o 
  -1  14  16       42.71       38.80      1.67 o 
   0  14  16        6.21        4.06      0.50 o 
  -3   1  17        4.26        2.81      0.99 o 
  -2   1  17        1.17        7.02      2.39 o 
  -1   1  17        3.48        4.11      0.95 o 
   0   1  17        0.74        0.21      0.62 o 
   1   1  17        5.70        5.32      0.93 o 
   2   1  17       12.28       23.03      1.25 o 
  -3   2  17        2.31        1.95      1.03 o 
  -2   2  17        0.00        1.75      1.15 o 
  -1   2  17       27.60       28.55      1.45 o 
   0   2  17        3.24        3.98      0.59 o 
   1   2  17        0.65       -0.54      0.77 o 
   2   2  17        3.84        5.34      0.83 o 
  -3   3  17        8.65        7.25      1.01 o 
  -2   3  17        3.64        3.31      1.72 o 
  -1   3  17       46.14       44.76      1.65 o 
   0   3  17       14.88       13.17      1.00 o 
   1   3  17       79.21       76.57      1.87 o 
   2   3  17        0.59       -0.04      0.64 o 
  -3   4  17       16.30       15.42      0.83 o 
  -2   4  17       10.11       13.02      0.79 o 
  -1   4  17      119.20      136.26      2.24 o 
   0   4  17       16.80       13.65      0.95 o 
   1   4  17        8.93       11.17      0.92 o 
   2   4  17        6.81        3.76      0.71 o 
  -3   5  17       10.07        4.82      0.59 o 
  -2   5  17        1.00        1.98      0.64 o 
  -1   5  17       29.83       40.98      2.29 o 
   0   5  17       15.71       14.84      1.42 o 
   1   5  17      199.25      203.73      2.88 o 
   2   5  17        0.11        0.68      0.90 o 
  -3   6  17        0.23        0.70      0.52 o 
  -2   6  17        2.73        2.37      0.66 o 
  -1   6  17      152.77      149.95      3.04 o 
   0   6  17        0.06       -1.36      1.36 o 
   1   6  17        1.84        1.24      0.82 o 
   2   6  17        1.13        0.62      0.82 o 
  -3   7  17        0.05        0.30      0.45 o 
  -2   7  17       15.25       14.35      0.77 o 
  -1   7  17       19.10       17.91      1.24 o 
   0   7  17        5.94        4.85      0.94 o 
   1   7  17        3.81        3.94      1.34 o 
  -3   8  17        0.23       -0.06      0.65 o 
  -2   8  17        4.14        4.50      0.60 o 
  -1   8  17       26.80       17.83      0.88 o 
   0   8  17       24.20       23.93      1.38 o 
   1   8  17        2.21        2.60      0.69 o 
  -2   9  17        0.06        0.19      0.45 o 
  -1   9  17       39.45       37.00      1.11 o 
   0   9  17       29.51       26.59      1.64 o 
   1   9  17        4.20        4.39      0.72 o 
  -2  10  17        1.89        1.65      0.43 o 
  -1  10  17        2.11        1.99      0.82 o 
   0  10  17       11.51       14.62      1.08 o 
   1  10  17        0.17        0.13      0.54 o 
  -2  11  17        4.41        1.29      0.73 o 
  -1  11  17       28.06       26.55      1.41 o 
   0  11  17       29.26       29.64      1.99 o 
  -1  12  17       24.75       17.63      1.25 o 
   0  12  17        3.30        3.05      0.78 o 
  -3   0  18        4.14        6.02      1.06 o 
  -2   0  18       58.09       59.72      1.61 o 
  -1   0  18       13.28       18.74      1.54 o 
   0   0  18      453.14      428.39      6.04 o 
   1   0  18       15.28       18.85      1.51 o 
  -3   1  18        0.38        5.15      0.70 o 
  -2   1  18        5.72        7.11      0.89 o 
  -1   1  18        0.00        1.15      1.74 o 
   0   1  18       53.76       61.85      1.71 o 
   1   1  18       38.04       44.44      1.50 o 
  -3   2  18       19.24       19.28      1.04 o 
  -2   2  18       55.54       63.26      1.36 o 
  -1   2  18       32.69       32.03      1.29 o 
   0   2  18      268.61      276.60      3.37 o 
   1   2  18       38.47       44.04      1.47 o 
  -3   3  18        0.15        1.98      1.39 o 
  -2   3  18       63.76       53.50      1.05 o 
  -1   3  18       64.88       58.78      1.61 o 
   0   3  18        5.26        6.90      1.22 o 
   1   3  18        3.07        2.00      0.62 o 
  -2   4  18       36.28       30.70      0.98 o 
  -1   4  18       53.40       60.23      2.52 o 
   0   4  18        0.87       -0.01      0.99 o 
   1   4  18       27.03       22.99      1.61 o 
  -2   5  18        4.02        2.66      0.49 o 
  -1   5  18      232.67      256.85      4.79 o 
   0   5  18       17.67       13.53      1.30 o 
   1   5  18       38.26       38.58      1.59 o 
  -2   6  18       18.02       14.96      0.72 o 
  -1   6  18       48.14       51.48      2.27 o 
   0   6  18       21.64       19.38      1.20 o 
   1   6  18       15.75       19.56      1.42 o 
  -2   7  18       19.86       19.59      0.76 o 
  -1   7  18      105.93      117.16      3.13 o 
   0   7  18       32.31       30.27      1.37 o 
   1   7  18        0.83        1.19      0.91 o 
  -2   8  18        0.01        0.13      0.47 o 
  -1   8  18       34.96       34.15      1.74 o 
   0   8  18       23.68       18.63      1.87 o 
  -1   9  18       16.13       13.38      1.11 o 
   0   9  18       11.68       13.55      1.41 o 
  -1  10  18        6.29        5.44      0.85 o 
  -2   1  19        1.50        1.21      0.70 o 
  -1   1  19        0.10       -0.57      0.57 o 
   0   1  19        4.36        3.33      0.85 o 
  -2   2  19       11.22        7.88      0.97 o 
  -1   2  19        2.76        0.98      0.80 o 
   0   2  19       90.90       89.12      2.58 o 
  -2   3  19        0.35       -0.27      0.72 o 
  -1   3  19       10.05        6.37      0.98 o 
   0   3  19       15.05       10.95      1.15 o 
  -1   4  19       21.00       20.31      1.37 o 
   0   4  19       64.55       80.81      2.52 o 
  -1   5  19        1.32        0.09      0.81 o 
   0   5  19       62.73       64.17      2.22 o 
  -1   6  19       35.79       41.59      1.72 o 
                                                 
